# Supplementary material for: Platelet-Rich Plasma Extract Derived from Animals Shows Potential in Promoting Wound Healing and Suppressing Inflammatory Response in Skin Cells
Source: Cells. 2025 Apr 1;14(7):526. doi: 10.3390/cells14070526 (PMC11988920; doi:10.3390/cells14070526)
Supplement: Supplementary file 1 [file cells-14-00526-s001.zip]

Archive with 2 entries (2 files):
- Table S1. The full list of the obtained proteins of PRPdeer.xlsx
- Table S2. The full list of the obtained metabolites of PRPdeer.xlsx
