# Supplementary material for: Platelet-Rich Plasma Extract Derived from Animals Shows Potential in Promoting Wound Healing and Suppressing Inflammatory Response in Skin Cells
Source: Cells. 2025 Apr 1;14(7):526. doi: 10.3390/cells14070526 (PMC11988920; doi:10.3390/cells14070526)
Supplement: Supplementary file 1 [file cells-14-00526-s001.zip › Table S1. The full list of the obtained proteins of PRPdeer.xlsx]

## Sheet: deer proteins
Protein	Protein Description	Deer-1	Deer-2	Deer-3	Average
A0A212D5P0	Albumin	208635000	172542000	226963000	2.02713e+08
A0A212DHP9	Apolipoprotein A-I	30286900	27175000	30606100	29356000
A0A212DB90	Ig-like domain-containing protein (Fragment)	13280000	11672000	16380700	1.37776e+07
A0A212CM59	Ig-like domain-containing protein	10408100	8589390	18612900	1.25368e+07
A0A212D2K0	C3	11241600	10300400	10192600	10578200
B6D985	Haptoglobin	8822720	7616990	14307100	1.02489e+07
A0A833WGM3	Serpin domain-containing protein (Fragment)	7471620	6804020	16051800	1.01091e+07
A0A6J0ZDI0	Serotransferrin	7514780	6707080	8604730	7.60886e+06
A0A5N3V071	Albumin	8692710	5215460	6012280	6640150
A0A212CNC6	ORM1	4839270	4102560	10157800	6.36654e+06
A0A212DAA2	Fibrinogen alpha chain	9203070	8000780	1376850	6.19357e+06
A0A6J0ZEI2	Complement C3	5793200	5088440	6712910	5864850
A0A5N3XAC4	Ig-like domain-containing protein	3250310	3258790	10771700	5.76027e+06
A0A212DD04	A1BG	6305660	5280950	5618610	5.73507e+06
A0A212CS37	Serpin domain-containing protein	5431950	4625570	6493280	5.51693e+06
A0A212CMB3	Ig-like domain-containing protein (Fragment)	4774990	4566360	6758250	5.36653e+06
A0A212D7J2	FGB (Fragment)	6301460	5361640	1355050	4.33938e+06
A0A6J0XQV8	Hemopexin	3688220	3599480	4879430	4055710
A0A212CMY9	Ig-like domain-containing protein (Fragment)	3976600	3666060	3258460	3.63371e+06
A0A5N3UM37	Ig-like domain-containing protein	3685740	3597550	3353350	3.54555e+06
A0A212CIC4	FETUB (Fragment)	3016640	3053150	3905030	3324940
A0A212D8V0	FGG	4653720	4177120	872707	3.23452e+06
A0A5N3VTU5	Ig-like domain-containing protein (Fragment)	2598670	2521710	4339040	3153140
A0A5J5N929	Alpha-2-macroglobulin	2860250	2661730	3590220	3037400
P21380	Hemoglobin subunit beta	3162970	2781730	2679570	2.87476e+06
A0A212DHZ3	HPX (Fragment)	2671670	2311340	3190510	2.72451e+06
A0A6J0Y0A8	Serpin A3-7-like	927871	1178620	5917120	2674537
A0A212DJ20	HPX (Fragment)	2591360	2070470	3052510	2.57145e+06
A0A212CSV5	SERPINA3-5 (Fragment)	1556270	1801570	3959470	2.4391e+06
A0A6J0XUD5	Complement C4-A-like	1892040	1725670	3377450	2331720
A0A212D7B8	Amine oxidase	1999440	2037430	2866040	2300970
P01971	Hemoglobin subunit alpha	2513820	2253920	2112240	2.29333e+06
A0A5N3VE94	Apoptosis inhibitor 5 (Fragment)	1616560	1766620	3410350	2264510
A0A5N3UK72	Ig-like domain-containing protein (Fragment)	1782550	1816480	3182690	2.26057e+06
A0A6J0WT46	Albumin	3075080	1974760	1481950	2.17726e+06
A0A212C7P2	Plasminogen (Fragment)	2245370	2100270	1936360	2094000
A0A5N3VEP1	Serpin domain-containing protein	2648170	1943450	1447400	2.01301e+06
A0A212D5R7	JCHAIN	2259790	1763820	1785460	1.93636e+06
A0A5N3UKE3	Ig-like domain-containing protein	1544880	1365280	2636450	1848870
A0A5N3UMH5	Ig-like domain-containing protein	1306880	1398000	2647230	1.78404e+06
A0A5J5NC59	Complement C3	1596280	1620990	2056520	1757930
A0A212CJ25	Cystatin kininogen-type domain-containing protein	1664860	1433270	2033030	1.71039e+06
A0A833SN20	Ig-like domain-containing protein	1317410	1167150	2555260	1679940
P02074	Hemoglobin subunit beta-3	2022280	1411600	1472430	1.63544e+06
A0A5N3UQ65	Ig-like domain-containing protein	1998350	1823140	1077940	1.63314e+06
A0A212CI11	Alpha-2-HS-glycoprotein	1744770	1420580	1673060	1.6128e+06
A0A5N3V3L3	Vitamin D-binding protein	1659840	1436140	1346800	1.48093e+06
A0A6J0Y2W1	Fibronectin	1481110	1404810	1241470	1.3758e+06
A0A212DB97	SERPINF2	1136330	1122870	1524380	1.26119e+06
A0A6J0Y003	Serpin A3-8 isoform X2	1378160	1108600	1213910	1.23356e+06
A0A5N3UZU7	Antithrombin-III (Fragment)	1260560	1049390	1354120	1.22136e+06
A0A5N3WEA4	Serotransferrin	1389000	921547	1339930	1.21683e+06
A0A6J0XZN9	Serpin A3-5 isoform X4	888494	805677	1873560	1.18924e+06
A0A6J0YM43	Apolipoprotein A-II	1146340	772235	1638810	1185795
A0A6J0WBI9	Histidine-rich glycoprotein	1113820	1110200	1312480	1.17883e+06
A0A212D686	AFM	1172010	989788	1348890	1.17023e+06
A0A212D3W3	Fibronectin	1182350	1219350	983516	1.12841e+06
A0A5N3WB21	Fibrinogen alpha chain	1531420	1172070	653275	1.11892e+06
A0A212CSU9	SERPINA3-6	755278	676039	1824540	1.08529e+06
A0A6J0WIC5	Inter-alpha-trypsin inhibitor heavy chain H2	989684	911854	1240470	1047336
A0A5N3WD93	Fibrinogen C-terminal domain-containing protein	1578330	1208320	318867	1.03517e+06
A0A5J5MXV1	Actin, cytoplasmic 1	1243910	1197460	606201	1015857
A0A6J0Z0K5	Collectin-46	614238	493868	1858290	988799
A0A6J0WIA8	Prothrombin	1028720	1006410	897038	977389
A0A212CN42	Protein AMBP	899436	773453	1156980	943290
A0A5N3XTY4	Sushi domain-containing protein	1075470	959649	778543	937887
A0A212CJ19	ferroxidase (Fragment)	932771	881043	874112	895975
A0A5N3UQV5	Anaphylatoxin-like domain-containing protein (Fragment)	669473	642815	1273320	861869
X2GM95	Albumin (Fragment)	639863	618205	1276010	844693
A0A5N3XX47	Inter-alpha-trypsin inhibitor heavy chain H4	790531	750473	972521	837842
A0A6J0VJK1	Rho GTPase-activating protein 20 isoform X2	652532	563468	1272750	829583
A0A212CQN3	SERPINC1	785426	708787	903147	799120
P02073	Hemoglobin subunit beta	841838	767830	768449	792706
P68216	Fibrinogen alpha chain (Fragment)	1285530	1018780	65067.5	789792
A0A5N3VDY7	Hemopexin	884492	732027	733728	783416
A0A5N3URX6	Peptidase S1 domain-containing protein (Fragment)	676912	993705	649520	773379
A0A6J0YGQ5	Pregnancy zone protein-like isoform X1	660871	623230	1008620	764240
A0A212CD20	A2M (Fragment)	730851	755148	783351	756450
A0A5N3UHT3	Ig-like domain-containing protein (Fragment)	594324	627170	1009310	743601
A0A5N3WDS4	Cystatin kininogen-type domain-containing protein	708109	594480	912472	738354
A0A5N3XDE4	Serpin domain-containing protein	690849	637299	856777	728308
A0A6J0YAP7	Apolipoprotein A-IV	879541	773337	453999	702292
A0A833W347	Ig-like domain-containing protein	461049	422913	1220760	701574
Q2TQT7	MHC class I antigen (Fragment)	661185	629474	756935	682531
A0A5N3W4M0	Complement C2	762358	731622	526384	673455
A0A5J5MN52	C-type lectin domain-containing protein	266595	218655	1515750	667000
A0A6J0YZJ7	ferroxidase	776870	723893	492218	664327
Q30352	MHC class I allele Ceel*03 (Fragment)	967232	856325	127226	650261
A0A212C922	ITIH1 (Fragment)	662032	510423	718026	630160
A0A5N3UPD4	Ig-like domain-containing protein	495783	514525	872057	627455
A0A5N3UQY3	Apolipoprotein C-III	643147	533422	652145	609571
A0A5N3WUT4	LRRCT domain-containing protein	515702	463298	831238	603413
A0A5N3X3B2	Amine oxidase	447951	370136	944725	587604
Q9N0M4	Complement C3 alpha chain (Fragment)	560181	489538	663830	571183
A0A5J5N7Y1	C1q domain-containing protein	459469	458633	735299	551134
Q2TQG2	MHC class I antigen (Fragment)	520205	541895	586129	549410
A0A6J0ZDS1	C4b-binding protein alpha chain	452827	428067	703053	527982
A0A5J5MU63	C-type lectin domain-containing protein	356392	348823	874359	526525
A0A6J0XUP5	LOW QUALITY PROTEIN: complement C4-A-like	382539	404573	773646	520253
A0A212CQV1	C4BPA	414958	382676	716171	504602
A0A212CSV2	SERPINA3-5 (Fragment)	493038	471313	548422	504258
A0A5N3VYY0	Albumin	709560	406616	340479	485552
A0A5N3UI02	Ig-like domain-containing protein	502390	422935	524654	483326
A0A833RWZ1	Ig-like domain-containing protein	147505	140636	1156960	481700
A0A212D8R5	SERPIND1	510545	494344	414385	473091
A0A212CI17	CD5L	511626	412764	463876	462755
A0A6J0W0Z1	Beta-2-glycoprotein 1	448813	426797	485544	453718
A0A212CQC9	CFH (Fragment)	452262	457995	433342	447866
A0A5N3VK91	CO5 protein (Fragment)	444302	422216	470181	445566
A0A5J5MM15	Ig-like domain-containing protein	304103	306035	707826	439321
A0A212D3M2	Complement C1q subcomponent subunit A	595783	508317	184382	429494
A0A6J0W8S2	Plasminogen	439037	517026	330207	428757
A0A6J0Y2J9	Hemoglobin subunit alpha-like	382341	387439	502908	424229
A0A5N3VUE7	Complement component C9	511630	399174	348156	419653
A0A212CZ96	HBA	549540	464953	242143	418879
A0A212CIM7	Histidine-rich glycoprotein	481344	364931	386773	411016
A0A6J0VJ36	Angiotensinogen	354081	361745	497133	404320
A0A5N3VLU1	Prothrombin	464390	441277	305280	403649
A0A212DIY7	Globin domain-containing protein (Fragment)	453450	446310	310795	403518
A0A5N3V0W7	Complement factor I	434795	407048	354846	398896
A0A5N3VCQ9	Protein AMBP	375573	276179	541630	397794
A0A5N3WXW3	Inter-alpha-trypsin inhibitor heavy chain H1	422715	350058	413864	395546
Q2TQT5	MHC class I antigen (Fragment)	363941	243850	565283	391025
A0A212DFC0	Apolipoprotein F-like	384151	364804	405727	384894
A0A212CQ10	CFH	511390	370755	251577	377907
A0A212DII4	Apolipoprotein A-IV	488486	424378	209766	374210
A0A5N3X1L1	SMB domain-containing protein	457025	351927	310629	373194
A0A5N3WDC9	Fibrinogen C-terminal domain-containing protein	560552	422494	122951	368666
A0A212CCX5	C1q domain-containing protein	268283	250270	586795	368449
A0A212C112	F9	380244	350971	360626	363947
A0A212CVQ4	Ig-like domain-containing protein	324195	313093	439529	358939
A0A5J5MZJ4	MACPF domain-containing protein (Fragment)	327408	281346	455596	354783
A0A6J0XJZ4	Complement C5-like	303098	333717	419196	352004
A0A212DGK7	Serum amyloid A protein	238523	198169	598785	345159
A0A5N3V774	Sushi domain-containing protein	310489	290328	412579	337799
A0A5N3VG07	Pregnancy zone protein-like	283594	267074	458637	336435
A0A212DG97	Serum amyloid A protein (Fragment)	276420	254933	448257	326537
A0A5N3VK90	Gelsolin	459955	400172	113304	324477
A0A5J5N6H6	Bifunctional heparan sulfate N-deacetylase/N-sulfotransferase 1	302698	290562	378385	323882
A0A5N3X750	Serpin domain-containing protein	130303	139664	679964	316644
A0A212CG89	C8A	294965	258461	390213	314546
A0A212CJ52	Apolipoprotein D	251092	222943	463186	312407
A0A212CJF4	C1q domain-containing protein	192066	208317	518048	306144
A0A212CD10	C1S	407395	361675	148651	305907
A0A212CEU4	Complement component C8 beta chain (Fragment)	302223	270732	336159	303038
A0A212CCX6	C1q domain-containing protein	296755	198902	389552	295070
A0A212CQ82	Plasma retinol-binding protein	236490	177695	467372	293852
A0A833WH53	Alpha-macroglobulin-like TED domain-containing protein	251719	295434	322677	289943
A0A5N3W320	Ig-like domain-containing protein	141006	127075	601433	289838
A0A5N3V7I5	Sushi domain-containing protein (Fragment)	361556	259702	245461	288906
A0A6J0YYS2	Collectin-43-like isoform X1	227328	173127	447186	282547
A0A6J0YK18	Tropomyosin alpha-4 chain	293592	392617	150919	279043
A0A5N3XVX0	Sushi domain-containing protein (Fragment)	84189.6	91427.5	612964	262860
A0A212D8U5	SERPINF1 (Fragment)	232926	215347	338564	262279
A0A212D7G5	Ig-like domain-containing protein (Fragment)	145702	143977	473891	254523
A0A5N3VW81	Angiotensinogen	234663	203282	309589	249178
A0A6J0YBY0	Complement component C7	305048	259129	176351	246843
A0A212CGS2	ECM1	238194	218988	273012	243398
A0A6J0YAY5	Complement component C6	286255	287750	151740	241915
A0A6J0YF65	Alpha-2-macroglobulin	239841	215855	265324	240340
A0A212CVI7	Vitellogenin domain-containing protein	237519	199769	282873	240054
A0A212D2U0	Coagulation factor XII	255779	236823	220793	237798
A0A212DIL2	FOLR1	136189	131325	443312	236942
A0A5J5N1G6	Peptidase S1 domain-containing protein	464526		2126.82	233326
A0A212CAW0	Microtubule-associated protein RP/EB family member 1	218803	166350	312243	232465
A0A5N3UMD2	Ig-like domain-containing protein	143832	122619	430898	232450
A0A212CDE1	A2M (Fragment)	265152	250321	164722	226732
A0A212CLX2	CFI (Fragment)	198109	198199	246121	214143
A0A212C6Y8	Transthyretin	197903	162988	267443	209445
A0A5N3V1L4	SCO-spondin	260365	303352	64007.4	209241
A0A212D6Q7	Alpha-fetoprotein	384614	193220	47277.4	208370
A0A212CWU9	C8G	180371	170745	239453	196856
A0A212C0Y9	CFP	239781	179079	165107	194656
A0A5N3UQC9	Amine oxidase (Fragment)	143551	209914	229166	194210
A0A6J0WNY7	LOW QUALITY PROTEIN: protein HP-20 homolog	112349	83978.4	382724	193017
A0A212CZ15	IGFALS	211902	177548	182010	190487
A0A212CSZ1	SERPINA5	187218	152831	224184	188078
A0A5N3V4A7	Coagulation factor X	202909	170224	190669	187934
A0A212CQZ3	F13B (Fragment)	214721	184740	154572	184678
A0A212C846	C9 (Fragment)	200286	204386	141394	182022
K7YRU7	MHC class I antigen	172922	117740	249574	180079
A0A5J5MYC3	Phosphatidylcholine-sterol acyltransferase	195615	186677	156880	179724
A0A6J0XXJ6	Apolipoprotein E	275793	211486	49138.1	178806
A0A6J0WY92	LOW QUALITY PROTEIN: complement factor H-like	170702	164073	185071	173282
A0A6J0W798	Clusterin	185447	155973	176016	172479
A0A212DE23	Peptidoglycan-recognition protein	169103	167459	175833	170798
A0A6J0XMK2	Leucine-rich alpha-2-glycoprotein	126453	187716	193943	169371
A0A212D4I5	Complement factor B	217298	147493	138870	167887
A0A212D931	VTN	189359	193448	117809	166872
A0A5J5MX03	SRCR domain-containing protein	136435	162925	192466	163942
A0A212CVD5	Beta-2-microglobulin	152877	139240	190540	160886
A0A5N3VLG7	Plasma kallikrein	151532	125496	205568	160865
A0A212CQL5	CFH (Fragment)	194485	182307	85517.3	154103
A0A5N3XKS0	Transferrin-like domain-containing protein	169756	171761	105947	149155
Q2TQS5	MHC class I antigen (Fragment)	49698.1	29759.2	349536	142998
A0A212CZT5	AZGP1	86457.3	102711	232748	140639
A0A6J0YDL7	Filamin-A isoform X2	178782	189160	53009.2	140317
A0A6J0ZE94	Cathelicidin-1	172248	123047	120204	138500
A0A5J5MJ44	Ubiquitin-like domain-containing protein	137034	163581	105474	135363
C0HJR0	Myoglobin	179867	145987	70294.3	132049
A0A212D384	C1QC	168932	158613	63449.3	130331
A0A6J0Y8M4	Complement C3-like	148025	124357	116681	129688
A0A5N3V669	Sushi domain-containing protein	131334	116250	138791	128792
A0A6J0VTW5	Coagulation factor XIII A chain	134643	127917	123785	128782
A0A5N3XJI9	ferroxidase	135405	115706	129793	126968
A0A6J0XUD4	Complement C4-B-like	87002.1	79233	209901	125379
A0A212D5E3	Apolipoprotein M	89714.5	117101	154828	120548
A0A6J0WNF2	Paraoxonase	144669	109944	102575	119063
P14447	Fibrinogen alpha chain (Fragment)	105612	86913.6	161712	118079
A0A5N3UHP3	Alpha-macroglobulin-like TED domain-containing protein (Fragment)	91509	98864.7	163559	117978
A0A212CSM1	SERPINA10 (Fragment)	125309	132903	95605.7	117939
A0A212D1P2	PGRP2	110677	117951	114452	114360
A0A6J0X7Z0	Complement factor D	104543	88985.3	148563	114030
A0A212C9J5	Inter-alpha-trypsin inhibitor heavy chain H3	95258.8	79921.7	166284	113822
A0A5N3WTK4	Eukaryotic translation initiation factor 4E nuclear import factor 1	101195	87033.1	149966	112731
A0A212C307	KLKB1	112236	88938.6	136974	112716
A0A212CA18	CLEC3B	129049	95877.9	112054	112327
A0A212D8M7	Beta-2-glycoprotein 1	131708	122151	81596	111818
A0A6J0YCH4	Myosin-9	137616	158019	35973.8	110536
A0A212CHB6	COL6A3	135878	79594.5	116114	110529
A0A5N3WQN5	Vitellogenin domain-containing protein	97475.9	87465.1	146572	110504
A0A212C4I5	Coagulation factor VII	117166	104893	107437	109832
A0A5N3WRP3	Serum amyloid A protein (Fragment)	120007	106103	99212.8	108441
A0A212CXA4	protein kinase C	88285.8	68477.3	167892	108218
A0A212CJ59	Transferrin-like domain-containing protein (Fragment)	138304	120735	63690.5	107576
A0A6J0X564	Vitamin K-dependent protein S	125096	86392.4	110974	107487
A0A220IGA3	Adult beta-globin	53293.6	66829.5	199425	106516
A0A5N3VT93	Serpin domain-containing protein	175021	117903	25409.5	106111
A0A212CDD8	RAD51AP1 (Fragment)	105520	124609	88171.3	106100
A0A6J0X6N5	Fibulin-1	85229.5	90262.9	142550	106014
A0A212CDZ6	complement subcomponent C1r	130175	123817	64006.2	105999
A0A212C8S4	MST1	117128	93217	104952	105099
A0A5N3WGF6	Pentraxin family member	105310	99523.6	102474	102436
A0A5N3WLE1	Homeobox domain-containing protein	102592	101016		101804
A0A5N3V0X2	Insulin-like growth factor-binding protein 3	58151.7	67286.5	174430	99956.1
A0A212CC12	ITIH2 (Fragment)	84790	90562.9	121695	99016
A0A6J0WVU7	Fructose-bisphosphate aldolase	117682	118823	56103.2	97536.1
A0A6J0XUM7	Complement C2	88962.6	79839.4	119115	95972.3
A0A5J5MMW8	Apolipoprotein C-IV	95923.8	67620.6	120585	94709.8
A0A6J0XL68	Actin, alpha skeletal muscle	79752.3	177513	25850.5	94371.9
A0A212DIR1	Apolipoprotein C-III	111074	61327.1	110493	94298
A0A6J0W960	Complement C1s subcomponent isoform X1	137226	86270.4	58898.3	94131.6
A0A212D7X4	Amine oxidase	30844.7	30332.3	218308	93161.7
A0A212CIS5	Biotinidase (Fragment)	93735.6	102465	81838.5	92679.7
A0A6J0WGD3	Sulfotransferase	61576.4	58455.5	157064	92365.3
A0A6J0Z7S5	Carboxypeptidase N catalytic chain	114013	137079	25205.2	92099.1
A0A212CHY4	CPN2	85038	70451.3	116712	90733.8
A0A6J0W154	14-3-3 protein zeta/delta	115058	107039	48425.1	90174
A0A6J0Z7N5	Vinculin	108285	108158	50960.4	89134.5
A0A6J0XDP3	Phosphatidylinositol-glycan-specific phospholipase D	101237	85678.6	79519.7	88811.8
A0A6J0VW21	Carboxypeptidase B2	101042	86647.6	73979.9	87223.2
A0A5N3VVC0	Cathelicidin antimicrobial peptide C-terminal domain-containing protein	108813	79595.9	70762.2	86390.4
A0A212C8U9	ITIH1	61984.8	98531.5	97748.2	86088.2
A0A6J0X7I0	Vitamin K-dependent protein C	96780.6	66897.6	94290.3	85989.5
Q2TQT6	MHC class I antigen (Fragment)	148473	102746	4746.4	85321.8
A0A6J0WEA8	Talin-1 isoform X2	115646	111183	28023.3	84950.8
A0A212DE98	APOF (Fragment)	78748.3	79971.1	90999.2	83239.5
A0A6J0W9F9	Fetuin-B	75028.8	96216.4	77310	82851.7
A0A5N3UH85	Lipocalin/cytosolic fatty-acid binding domain-containing protein (Fragment)	112971	71997	62020.3	82329.4
A0A212CP24	HABP2	84719	76714.4	83123.8	81519.1
A0A212D467	C1QB	113194	98067.5	31561.5	80941
A0A212CRW4	SERPINA3-7	59399.5	68997.4	111932	80109.6
A0A212DFC4	small monomeric GTPase	102626	114587	21293.6	79502.2
A0A5N3V5I5	Thyroxine-binding globulin	70531.8	59610.9	107185	79109.2
A0A212DF16	Keratin, type II cytoskeletal 1	79133.1	88370.5	68123.3	78542.3
A0A6J0X6S8	Coagulation factor XI isoform X3	51882.3	59884	122517	78094.4
A0A212C8C3	C7	81966.2	85535.7	64286.3	77262.7
A0A212C3M6	Gla domain-containing protein (Fragment)	79891.4	69768.5	80148.3	76602.7
A0A6J0ZBK0	Insulin-like growth factor-binding protein 3	62335.8	65485.3	99352.2	75724.4
A0A212DHC1	CD44 antigen (Fragment)	67523.6	53366.2	105244	75377.9
A0A212D3D5	Large ribosomal subunit protein uL5 N-terminal domain-containing protein (Fragment)	95667.3	62271.6	66722.2	74887
A0A212CGQ1	alpha-amylase	88043.9	95166.1	39509.4	74239.8
A0A6J0XAN1	Complement component C9	104640	97531.8	20176.4	74116.1
A0A5N3W0I6	Phosphatidylinositol-glycan-specific phospholipase D	92519.1	91269.7	36569.8	73452.9
A0A212D6R3	Keratin, type I cytoskeletal 10 (Fragment)	66162.4	109224	44629.2	73338.5
A0A5N3XPJ5	P-type domain-containing protein	47830.6	57359.1	112170	72453.2
A0A6J0YSR5	EGF-containing fibulin-like extracellular matrix protein 1	75410.6	53946.4	83345.9	70901
A0A212DB05	Sex hormone-binding globulin	73237.9	66489.3	72382.6	70703.3
A0A5N3UY97	Alpha-actinin-1 (Fragment)	82988.7	87927.9	37680.8	69532.5
A0A5N3VRN1	Complement component C6	96125.8	72961.5	37223.4	68770.2
A0A6J0XVL8	Superoxide dismutase [Cu-Zn]	71775.5	65308.9	68361.1	68481.8
A0A6J0ZF75	Coagulation factor XIII B chain	70740.9	72883.2	60091.9	67905.3
A0A6J0YV17	Pigment epithelium-derived factor	53793.8	54145.8	90526.6	66155.4
A0A5N3W8P2	Ig-like domain-containing protein	48793.1	38716.3	107552	65020.5
A0A212D4D7	Glutathione peroxidase		71599.4	56806.9	64203.2
A0A6J0W3C4	Serum amyloid A protein	38698	19101.5	134345	64048.2
A0A5N3W165	Ig-like domain-containing protein	17455.8	18548.9	154719	63574.6
A0A5N3V738	SMB domain-containing protein	51477.1	50363.8	85662.2	62501
A0A6J0Z6Z6	Insulin-like growth factor-binding protein 2	64475.7	62369.2	57652.1	61499
A0A5N3V3Z9	Sushi domain-containing protein (Fragment)	16042.2	9379.83	158267	61229.7
A0A5J5N1R2	complement subcomponent C1r (Fragment)	97345.4	56914.9	26658.4	60306.2
A0A5N3V5W5	Sushi domain-containing protein	63540.9	55783.9	58968.6	59431.1
A0A6J0W0N0	Inter-alpha-trypsin inhibitor heavy chain H1	51772.6	56501.2	69628.4	59300.7
A0A5N3V337	Thrombospondin 1 (Fragment)	84158.1	75222.6	16883	58754.6
A0A212CQR1	F5 (Fragment)	66946.1	57459.8	50888	58431.3
A0A6J0W6M8	Collagen alpha-1(VI) chain	31736.5	39125.8	103721	58194.4
A0A5N3V0G6	Pyruvate kinase	69589.8	73660.2	31114.8	58121.6
A0A5N3WUA1	Tubulin alpha chain	72233.9	72209.5	22341.9	55595.1
A0A5N3VUB1	Corticosteroid-binding globulin	58143.8	46775.5	61839.5	55586.3
A0A5N3V231	Vitamin K-dependent protein Z	68818.8	46465.6	49432	54905.5
A0A6J0ZDL8	Inhibitor of carbonic anhydrase-like	69612.4	59158.5	33982.3	54251.1
A0A6J0XZL1	Serpin A3-3 isoform X2	66421.9	85492.3	9683.53	53865.9
A0A5N3UN61	Ig-like domain-containing protein (Fragment)	80655.9	69998.6	9603.85	53419.4
A0A5N3X4C7	Serpin domain-containing protein	30042.5	34986.2	94896	53308.2
A0A6J0VI45	L-lactate dehydrogenase	65842.7	57367.6	35507.7	52906
A0A6J0XHE3	Gelsolin	34550.9	70937.7		52744.3
A0A5N3W112	Glyceraldehyde-3-phosphate dehydrogenase	68060.7	66499.5	22441.7	52334
A0A5N3WPP0	Phosphoglycerate mutase	60238.2	50196.2	46422.7	52285.7
A0A5J5MS89	Ig-like domain-containing protein	46334.5	35950.6	72946.8	51744
A0A5N3WSE4	Receptor protein-tyrosine kinase	54499.2	45117.7	53999.7	51205.5
A0A212CFU7	Secreted phosphoprotein 24	48245.4	48143.3	57149.3	51179.3
A0A6J0VXH5	Coagulation factor V	55708.9	50243.8	46890.3	50947.7
A0A212D771	Insulin-like growth factor-binding protein 4	55624.9	41240.6	55338.5	50734.7
A0A5J5N6V1	Peroxiredoxin-2	57148.2	48909.3	45890.2	50649.2
A0A212DFN1	ATP synthase subunit beta	48959.8	86827.2	15868.7	50551.9
A0A5N3V2V3	Calponin-homology (CH) domain-containing protein	59936.6	71546	19940.7	50474.4
A0A5N3VP69	Peptidase M14 carboxypeptidase A domain-containing protein	68814	72670	9711.92	50398.6
A0A6J0Z771	Interleukin-1 receptor type 2 isoform X2	56072.9	45749.8	49121	50314.6
A0A212D3A0	Monocyte differentiation antigen CD14	52331	36356	58921.3	49202.8
A0A6J0YIU6	Alpha-amylase	59147.4	45100.7	41821.1	48689.7
A0A212D0K9	glutathione peroxidase	57919.6	63517.9	23043.7	48160.4
A0A212DF66	Lumican	49967.8	42054.7	50528.9	47517.1
A0A5J5N5L5	Complement factor D	51947.8	36820.6	53643.6	47470.7
A0A5J5MX15	Retinol-binding protein	39057.7	32413.9	68019.2	46496.9
A0A212D614	C-X-C motif chemokine	45892.7	48527.9	43897.9	46106.2
A0A5N3WHL0	ATP synthase subunit alpha (Fragment)	35641.9	84540.1	17909	46030.3
A0A6J0Y0C2	Corticosteroid-binding globulin	41980.8	35862.7	56967.3	44936.9
A0A212D105	Alpha-mannosidase	37670.3	51268	45627.4	44855.2
A0A5N3VVB0	Uncharacterized protein	42112.1	44771.6	46739.2	44541
A0A5N3V0U6	Peptidase M14 carboxypeptidase A domain-containing protein	50606	51225.3	31655.9	44495.7
A0A6J0XZZ6	Xaa-Pro dipeptidase	52480.5	46202.3	34383.1	44355.3
A0A5N3VRU1	Heat shock cognate 71 kDa protein	56813.5	56400.3	16986.1	43400
A0A212DEJ4	EF-hand domain-containing protein	59157.2	44575.6	25602.9	43111.9
A0A212DHK9	HBB	40423.1	23945.5	61570.8	41979.8
A0A212CQF6	phosphopyruvate hydratase	37567.7	45295.1		41431.4
A0A6J0WM98	Haptoglobin	27469.6	26720.6	69630.7	41273.6
A0A212DHA7	FERMT3 (Fragment)	50723.6	55901.4	16933	41186
A0A5N3XPR7	Zyxin	36934.4	36559.8	49460.3	40984.8
A0A212CG07	S100A12	44671	33741.5	44253.8	40888.8
A0A5N3UMP5	Ig-like domain-containing protein (Fragment)	46657	70011.6	3399.24	40022.6
A0A5N3W8M4	Cofilin-1	45562.8	56488.4	15179	39076.7
A0A5N3X1F6	Serpin domain-containing protein	28314.4	35314.2	48755.2	37461.3
A0A212DGA0	Insulin-like growth factor II	31640.7	37453.6	42393.8	37162.7
A0A212DDW3	VWFD domain-containing protein	25102.2	23918.8	61745	36922
A0A6J0VJM1	Thrombospondin-4	34444.8	30063.3	45910	36806
A0A6J0W4U3	Attractin isoform X1	29719.3	30514.2	46193	35475.5
A0A212CSM8	SERPINA3-8 (Fragment)	39529.2	30627.6	35257.9	35138.2
A0A5N3V663	Sulfhydryl oxidase	34512.5	27171.5	43305.6	34996.5
A0A212CS30	Ig-like domain-containing protein	37118.1	38223.8	29564.6	34968.8
A0A212CFR1	Transgelin	46239.2	36335	21556.7	34710.3
A0A5N3VU71	Serpin domain-containing protein	11259.4	57406.7		34333.1
A0A833SBW7	Cathelicidin 4	49948.6	28945	20869	33254.2
A0A5J5N0R2	Transforming growth factor-beta-induced protein ig-h3	28877.4	14415.8	55764.8	33019.3
A0A5N3UZT4	Albumin domain-containing protein	12552.9	6492.37	79480.5	32841.9
A0A6J0Z1G3	von Willebrand factor	30029.2	29216.1	39272.9	32839.4
A0A212CRH2	PIGR	30091.6	35426.1	31178	32231.9
A0A6J0Z3M0	IgGFc-binding protein isoform X2	26036.7	21820.8	48806.7	32221.4
A0A5N3VGP5	Serpin domain-containing protein	13711.5	14196.9	66475	31461.1
A0A212D1V5	C3 (Fragment)	42158.8	29357.5	22707.2	31407.8
A0A212D270	Histone H2A	34036.6	39301	18880.7	30739.4
A0A5N3VUI4	Serpin domain-containing protein	34500	26651.9	31006.1	30719.3
A0A212DB24	WAP domain-containing protein	30507.9	34421.6	25338.7	30089.4
A0A212D7Q6	Profilin	42269.3	37141.8	10207.8	29873
A0A6J0YBI2	Hepatocyte growth factor activator	26450.1	31046.5	28883	28793.2
A0A212CRD9	MASP2	37132.3	23379.5	25304.4	28605.4
A0A5N3V0T6	Plastin-2	21880	31729.1	31529	28379.4
A0A212CAA8	Myosin regulatory light polypeptide 9 (Fragment)	30120.7	30755	22840.9	27905.5
A0A5J5MMU5	Phospholipid transfer protein	21533.2	22717	39125.1	27791.8
A0A212CVC0	Purine nucleoside phosphorylase	28092.4	26073.3		27082.8
A0A212D8H1	Integrin beta	27294.9	42056.7	10684.1	26678.6
A0A212DA24	IF rod domain-containing protein (Fragment)	11431	21376.8	47021.4	26609.7
A0A212D334	IGFBP5 (Fragment)	21865.4	15202.6	42517.1	26528.4
A0A5J5MVE0	Vimentin	26270.5	26500.6		26385.5
A0A212CU54	Tropomyosin alpha-1 chain	21708.5	35113.1	22310.4	26377.3
A0A5N3WFJ5	EF-hand domain-containing protein	34565.5	37801.9	6453.75	26273.7
A0A5N3WDP9	Amine oxidase	21312.4	29797.1	27055.9	26055.1
A0A212D238	ADP-ribosylation factor	25341.8	26316.5		25829.2
A0A5N3WNF9	Serpin domain-containing protein		4006.18	47610.4	25808.3
A0A6J0XSW9	Vitamin K-dependent protein Z	19977.8	34432.6	21074.5	25161.6
A0A212D458	SERPINB1	25805	24302.7		25053.8
A0A5N3UJ58	Uncharacterized protein	28871.3	30252.9	16015.3	25046.5
A0A212CJY0	Transferrin receptor protein 1	22779.1	22859.9	29299.2	24979.4
A0A5N3X612	Complement component C7	27493.5	29472.6	17224.3	24730.1
A0A212CUS9	Dihydrolipoyllysine-residue succinyltransferase component of 2-oxoglutarate dehydrogenase complex, mitochondrial (Fragment)	20941.3	31265.5	21271.3	24492.7
A0A212CUT3	Proteasome subunit alpha type	23206.8	19399.8	30743.4	24450
P21379	Hemoglobin subunit alpha	32456.7	20612.7	20175.3	24414.9
A0A212CTI1	Protein kinase domain-containing protein	21280	18897.8	32043.9	24073.9
A0A6J0ZDT4	LOW QUALITY PROTEIN: mannose-binding protein A-like	11001.9	11013.4	49740.9	23918.7
A0A212CR44	QSOX1	13984.7	14221.5	43363.1	23856.4
A0A5J5MNZ8	peptidylprolyl isomerase	24746.1	22241.5	24529	23838.9
A0A5J5N4A0	Leukotriene A(4) hydrolase	18882.5	28195.4	24391.1	23823
A0A5N3WQ05	Transthyretin	25772.7	22543.6	22889.7	23735.3
A0A212C8K5	C7 (Fragment)	26853.7	29955	12874.4	23227.7
A0A212CR39	Peroxiredoxin-6	27496.9	27712.9	14283.3	23164.4
A0A5N3V5I2	Elongation factor 1-alpha	19604	23734	25761.5	23033.2
A0A5J5MID9	H15 domain-containing protein (Fragment)	28204	25879.1	14892.2	22991.8
A0A5N3WDK9	Ig-like domain-containing protein (Fragment)	22867.7	23017.7		22942.7
A0A5N3XHI0	Tropomyosin alpha-3 chain	26926.8	30116.6	11418.7	22820.7
A0A5N3V6L1	Properdin	29275.9	20771.1	18411	22819.3
A0A5N3V118	Uncharacterized protein	31098.9	27020	10195.6	22771.5
A0A5N3VBX7	Protein disulfide-isomerase	27185.6	33061.7	7792.56	22680
A0A212CAS6	Alpha-1,4 glucan phosphorylase	25070.3	25371.9	15764.6	22068.9
A0A212CM90	Ig-like domain-containing protein	26046.2	24398.1	15544	21996.1
A0A5N3UUT4	Apolipoprotein A-I (Fragment)	27656.1	17020.6	20907.8	21861.5
A0A6J0YVR0	Keratin, type I cytoskeletal 15 isoform X1	22345.1	23797.2	18190.5	21444.3
A0A6J0Y8W6	LIM and senescent cell antigen-like-containing domain protein	20898.1	21897		21397.5
A0A5J5MSZ0	Creatine kinase M-type	20552.9	21760.7		21156.8
A0A6J0VNE0	Mannan-binding lectin serine protease 1 isoform X2	21153.1	24580.1	17686.4	21139.9
A0A5J5N4H3	Histone H2B	22430	28767.5	12191.6	21129.7
A0A5N3VPQ5	Legumain	18276.7	14500	30553.1	21109.9
A0A6J0W8W7	Pleckstrin isoform X2	30834.8	22770.2	9038.64	20881.2
A0A5N3W081	CutA divalent cation tolerance homolog	17051.3	11635.8	33895.1	20860.7
A0A220IGB0	Adult beta-globin	21853.1	13576.7	26557.8	20662.5
A0A6J0XBU8	Contactin-1	32032	22283.8	7191.7	20502.5
P14475	Fibrinogen beta chain (Fragment)	24508	26545	9925.59	20326.2
A0A212C1P4	60 kDa heat shock protein, mitochondrial	11061.1	11737.8	37683.3	20160.7
A0A6J0XXM7	Apolipoprotein B-100 isoform X2	17207.8	19209.6	24044	20153.8
A0A5N3WU69	Ig-like domain-containing protein	21940.3	18226.3		20083.3
A0A5J5N5W4	Peptidase S1 domain-containing protein	20493.4	19867.6	19800.1	20053.7
B6D984	Lipopolysaccharide-binding protein	9185.07	10427.9	40516.1	20043
A0A212CAZ8	BFSP1	20807	20555.4	18264	19875.5
A0A212DFV1	small monomeric GTPase	22058.8	17303.8		19681.3
A0A5N3UVT9	Neural cell adhesion molecule L1 (Fragment)	24866.6	18182	15926.7	19658.4
A0A5N3V547	Paraoxonase (Fragment)	24934.4	17938.4	15880.9	19584.6
A0A5N3UHJ8	Ig-like domain-containing protein	15155.2	25232.5	18213.8	19533.8
A0A6J0WFJ4	Insulin-like growth factor I	17047.1	15072.2	26475.8	19531.7
A0A5J5MVP1	Protein S100	27106.8	11828.2		19467.5
A0A212C992	Myosin light chain 3	11231.3	30901	14745.2	18959.2
A0A212D6Z1	Nucleoside diphosphate kinase	20296.6	20669	15708.2	18891.3
A0A5N3VY33	Hepatocyte growth factor activator	19463.4	15832.1	21094.4	18796.6
A0A5N3W109	Vitamin D-binding protein (Fragment)	12581.7	13764.2	29942	18762.6
A0A212D1F2	CILP2	19051.9	15447.5	21569.1	18689.5
A0A212D257	SPARC	26222.3	24148.4	5175.71	18515.5
A0A212CMX4	Collectin-11	19262.2	17577		18419.6
G0Z3A2	Catalase	22138.9	15415.3	17327.6	18293.9
A0A5N3VRJ9	C1q domain-containing protein	18160.2	21299.4	14924.6	18128.1
A0A212DH75	Transaldolase	17240	18428.6	18439.6	18036.1
A0A5N3V027	Moesin	23847.6	18386.3	11854	18029.3
A0A5N3UY50	Caldesmon (Fragment)	16256.9	10719.9	26438.3	17805
A0A212DBF7	Myosin regulatory light chain 2, ventricular/cardiac muscle isoform		29322.6	6264.52	17793.6
A0A5N3WRJ0	Tubulin alpha chain	26626.5	23879.2	2515.47	17673.7
A0A5N3XZ04	Keratin, type II cytoskeletal 5	14671.6	21054.1	17099.9	17608.5
A0A5N3XCX3	Cadherin domain-containing protein	22091.1	20148.4	10396.3	17545.3
A0A5J5MPD3	Cystatin domain-containing protein	22462.7	17443.7	12667.5	17524.6
A0A5N3VZ42	Tubulin beta chain	22117.5	20643.5	9659.21	17473.4
A0A5J5MIQ8	Superoxide dismutase	14779.5	19830.8		17305.2
A0A5N3UZD5	Phosphoglycerate kinase	13557.6	15399.9	21818.7	16925.4
A0A212CMC7	Fructose-bisphosphate aldolase	17644.9	15688.6	17238.1	16857.2
A0A5N3WSU4	Transketolase	17976.7	9376.37	23008.3	16787.1
A0A5J5NAA5	Triosephosphate isomerase	20427.9	20273.5	9638.92	16780.1
A0A6J0WMK1	Cadherin-13	15329.2	9662.39	25308.4	16766.7
A0A5J5N2M5	MACF1 factor (Fragment)	13071.4	19056.8	18009.8	16712.7
A0A212DEN1	IGFBP6	14700	10831.2	23999.4	16510.2
A0A5N3W3Q3	Chloride intracellular channel protein (Fragment)	12935.5	19820.4		16378
A0A5N3WQE3	WAP domain-containing protein	4902.23	2728.35	40997.1	16209.2
A0A212C4E9	POSTN	10637.8	11880.8	25618.5	16045.7
A0A5N3XF78	ADP/ATP translocase	11644.3	20273		15958.6
A0A5N3XXP7	Heat shock protein HSP 90-beta	23510.2	20697.2	3089.5	15765.6
A0A212CNP8	SRCR domain-containing protein (Fragment)	21701.5	22876.9	2087.49	15555.3
A0A6J0XYC6	LOW QUALITY PROTEIN: beta-parvin	15348.9	15410.4		15379.6
A0A5N3VEV3	Fibrinogen C-terminal domain-containing protein	20280.4	16173.9	9057.69	15170.7
A0A212D070	COMP	13905.4	10951.9	19936.6	14931.3
A0A212CKS4	Heterogeneous nuclear ribonucleoproteins A2/B1	16980.5	12514.3		14747.4
A0A5J5MYF7	Calreticulin	14100.5	15160.4		14630.5
A0A212C6X4	small monomeric GTPase	16540.7	12560.4		14550.5
A0A212D2B0	RAB11B	26037	11092.6	6336.39	14488.7
A0A212CB75	RSU1 (Fragment)	18908.9	17219.5	7277.71	14468.7
A0A212DAU4	Prohibitin	2226.52	26605.6		14416.1
A0A5N3UX63	Eukaryotic translation initiation factor 3 subunit J	10620	23503.7	9028.64	14384.1
A0A212CN58	Band 7 domain-containing protein	16415	13708.8	12978.7	14367.5
A0A212CVR6	Proteasome subunit beta	13728.2	10926.1	18269	14307.8
A0A212DAD9	Proteasome subunit beta	15485.4	14257.3	13014.4	14252.4
A0A212D3G0	SH3 domain-binding glutamic acid-rich-like protein 3	18759.9	9505.11		14132.5
A0A6J0YH51	Hemoglobin subunit beta-C(NA)-like	18495.5	17093.1	6776.72	14121.8
A0A212C1N6	Serum deprivation-response protein	14501.9	21417.3	6158.48	14025.9
A0A212CJV8	Insulin-like growth factor-binding protein 1	5075.42		22552.2	13813.8
A0A212DIZ6	Integrin-linked protein kinase	19467.1	16470.4	5177.59	13705
A0A212D6I7	14-3-3 protein epsilon (Fragment)	17423.9	11259.5	11232.6	13305.3
A0A6J0W204	Coronin	15702.6	10856.4		13279.5
A0A5J5N199	EGF-like calcium-binding domain-containing protein	12003.2	4558.73	22645.3	13069.1
A0A212CM52	Thioredoxin (Fragment)	11717.8	18948.2	8065.84	12910.6
A0A212D927	Beta-enolase	15764.1	9728.95		12746.5
A0A212D7G0	ITGA2B	15620.9	13212.3	8773.01	12535.4
A0A5N3UYP3	Ribonuclease 4	10426.7	11296.9	15126.5	12283.4
A0A833VSN9	Ig-like domain-containing protein	14933.6	9889.61	11832.7	12218.6
A0A212C5Q1	Annexin	13395.1	10787.3		12091.2
A0A212DHH5	RAB6A (Fragment)	9017.09	14923.8		11970.4
A0A5N3W6P7	Mannan-binding lectin serine protease 1	15959.3	8016.22	11275.5	11750.3
A0A5J5MYW2	von Willebrand factor (Fragment)	13439.7	7630.63	14139.4	11736.6
A0A212D5P4	TATA box binding protein associated factor (TAF) histone-like fold domain-containing protein	17193.5	11684.1	6302.28	11726.6
A0A5N3WR69	Calpain-1 catalytic subunit	14074.2	13997	6996.41	11689.2
A0A212CD85	Fibulin-1 (Fragment)	12109.1	7881.47	15071.4	11687.3
A0A5N3W666	Carbonic anhydrase	5957.62	14619.5	14340.4	11639.2
A0A212CWI9	78 kDa glucose-regulated protein	15554.5	15373	3876.08	11601.2
A0A212CID3	IL1RAP (Fragment)	7555.19	10230	16845.5	11543.6
A0A5N3USC3	IF rod domain-containing protein (Fragment)	5238.31	13984	14931.2	11384.5
A0A212CKA1	Peptidyl-prolyl cis-trans isomerase	14740.5	12945.6	6377.45	11354.5
A0A6J0WXX3	Myosin-14	11389.7	18064.1	4559.42	11337.7
A0A212CF55	Adenylyl cyclase-associated protein	9012.29	13618.4		11315.3
A0A5N3V5W9	Sushi domain-containing protein	10481.2	11687.7	11694.7	11287.9
A0A5N3WBN3	IF rod domain-containing protein	16199.4	13012.5	4542.58	11251.5
A0A5N3VBP2	Heat shock protein HSP 90-alpha	11234.4	11188.7	10561.6	10994.9
A0A5J5N6B1	RRM domain-containing protein	17437.6	6781.39	8639.21	10952.7
A0A212D0A9	EEF2 (Fragment)	10387.8	11150.4		10769.1
A0A212CGZ9	Proteasome subunit alpha type	10228.9	5316.95	14870.5	10138.8
A0A5J5MNQ9	Galectin	10568.8	15963.3	3814.43	10115.5
A0A212CXP0	ADAMTS/ADAMTS-like cysteine-rich domain-containing protein	14949.8	10983	3938.58	9957.13
A0A212CT48	Tryptophan--tRNA ligase, cytoplasmic	11811.9	8067.47	9945.28	9941.55
A0A5J5MQ56	Malate dehydrogenase (Fragment)	5979.55	17899.1	5880.99	9919.88
A0A5J5N851	Endoplasmin	10213.3	10953.8	8281.27	9816.12
A0A212D4T5	Platelet-activating factor acetylhydrolase	7050.86	6500.43	15870.4	9807.23
A0A5N3WLR9	SCP domain-containing protein	9331.27	8110.88	11833.1	9758.42
A0A5J5MMK1	Cell division control protein 42 homolog	15622.2	13285.2	359.909	9755.77
A0A5N3W806	Ig-like domain-containing protein	13135.9	6175.14	9885.64	9732.23
A0A5N3V5A1	Myosin-6	7777.48	18642.9	2710.06	9710.15
A0A212DC53	Cadherin-5	9489.37	7514.26	12062.5	9688.71
A0A6J0WYI7	Microtubule-associated protein RP/EB family member 2	7051.43	12110.8		9581.11
A0A5N3UYR5	Annexin (Fragment)	11183.3	7387.13		9285.22
A0A212DB37	Protein disulfide-isomerase (Fragment)	8523.34	9873.32		9198.33
A0A5N3XWX6	Tubulin alpha chain	7999.21	10370.5		9184.85
A0A212DFU0	Beta-1,4-glucuronyltransferase 1	9606.04	9402.14	8322.69	9110.29
A0A5N3V857	Tropomyosin alpha-1 chain	4035.98	13416.6		8726.29
A0A5J5N5L7	Peroxiredoxin-1		8267.43	8837.43	8552.43
A0A5N3W7J3	Glycosyl hydrolase family 13 catalytic domain-containing protein	8331.01	4844.16	12416.7	8530.62
A0A212D8J1	WAP domain-containing protein	7004.24	6396.24	11959.4	8453.29
A0A6J0X6J4	Selenoprotein P	12103.7	5216.12	7300.67	8206.83
A0A5N3WGZ6	ADP/ATP translocase	8648.37	7703.7		8176.03
A0A5N3VV90	PWWP domain-containing protein	7911.75	10146.3	6456.74	8171.6
A0A5J5MX10	WH1 domain-containing protein	10470.9	5695.68		8083.29
A0A6J0WN44	PDZ and LIM domain protein 1	10092.2	9597.43	4479.59	8056.41
A0A5J5MKP0	Malate dehydrogenase	8259.58	9200.8	5099.76	7520.05
A0A5N3WRC6	Transforming protein RhoA	10675.8	4046.47		7361.14
A0A5N3UWD7	Kazal-like domain-containing protein	8934.96	2830.25	10307.3	7357.5
A0A5N3WMY3	Lactotransferrin (Fragment)	6505.21	5126.59	8969.15	6866.98
A0A5J5N3Z9	10 kDa heat shock protein, mitochondrial	6038.84	7220.58		6629.71
A0A5N3UXN3	Hexose-6-phosphate dehydrogenase/glucose 1-dehydrogenase (Fragment)	5695.97	5497.26	8014.94	6402.72
A0A5J5ML80	Basement membrane-specific heparan sulfate proteoglycan core protein	6702.36	5155.42	7306.57	6388.12
A0A212D860	FAM20 C-terminal domain-containing protein	8386.36	4081.26		6233.81
A0A6J0VLP6	Alpha-actinin-4	8597.97	5453.1	4507	6186.02
A0A5N3WYF7	Protein ARV	11794	1064.21	5401.06	6086.42
A0A5N3WME4	Transitional endoplasmic reticulum ATPase (Fragment)	6230.52	5444.79		5837.65
A0A212C051	LAMP2 (Fragment)	2633.73		7600.02	5116.88
A0A212CS90	Fibulin-5 (Fragment)	3812.66	6270.67		5041.66
A0A212D9W8	Granulins domain-containing protein (Fragment)	6100.64	2432.39	6343.89	4958.97
A0A212CYC3	Coronin	5739.85	4028.1		4883.98
A0A212CZH3	RAC1	7211.1	5477.38	1401.36	4696.61
A0A5J5N948	RRM domain-containing protein	7317.21	2027.17		4672.19
A0A5N3WNK3	Guanine nucleotide-binding protein G(i) subunit alpha-2	4504.93	4405.29		4455.11
A0A5N3VTN4	Proteasome subunit alpha type	2137.21	2869.16	7481	4162.46
A0A212D776	Eukaryotic translation initiation factor 5A	2064.24	5659.32		3861.78
A0A5J5N092	Stress-70 protein, mitochondrial	5112.34	2347.12		3729.73
A0A5N3UKR1	Eukaryotic initiation factor 4A-I	5694.76	1252.36		3473.56
A0A5N3X2T6	Beta-2-glycoprotein 1	4880.19	2486.47	2846.76	3404.47
A0A5J5MLX6	14-3-3 domain-containing protein		4133.65	2635.08	3384.36
A0A5J5MWZ8	Plexin domain containing 2	3113.13		3215.41	3164.27
A0A5J5N3U2	Eukaryotic translation initiation factor 4C	4689.75	1459.91		3074.83
A0A5N3WLZ4	Clathrin heavy chain linker core motif domain-containing protein (Fragment)	2076.87	4039.58		3058.22
A0A5N3VFP8	Voltage-dependent anion-selective channel protein 3	3457.15	2604.29		3030.72
