# Supplementary material for: Platelet-Rich Plasma Extract Derived from Animals Shows Potential in Promoting Wound Healing and Suppressing Inflammatory Response in Skin Cells
Source: Cells. 2025 Apr 1;14(7):526. doi: 10.3390/cells14070526 (PMC11988920; doi:10.3390/cells14070526)
Supplement: Supplementary file 1 [file cells-14-00526-s001.zip › Table S2. The full list of the obtained metabolites of PRPdeer.xlsx]

## Sheet: neg (Deer)
ID	Rt(s)	Name	Deer-1	Deer-2	Deer-3	Average
M237T306_4	306.368000	4-(2-hydroxyethyl)piperazine-1-ethanesulfonic acid	6.64506e+10	6.24787e+10	9.49776e+10	7.46356e+10
M191T466	466.081000	Citrate	1.33682e+10	1.37719e+10	9.15458e+09	1.20982e+10
M135T37	37.317500	2-methylbenzoic acid	1.65047e+10	1.25736e+10	1.59859e+08	9.74607e+09
M141T371_1	370.695000	Cis,cis-muconic acid	8.91773e+09	9.00961e+09	1.06272e+10	9.51818e+09
M255T48_1	48.414000	Palmitic acid	4.30114e+09	3.96572e+09	5.1026e+09	4.45649e+09
M283T46	46.202650	Octadecanoic acid	4.09325e+09	3.98933e+09	3.48694e+09	3.85651e+09
M279T47_2	46.580100	Linoleic acid	2.61229e+09	2.5914e+09	5.58896e+09	3.59755e+09
M325T26_2	25.877500	Hydroquinidine	3.37765e+09	2.50064e+09	4.44265e+09	3.44031e+09
M311T26_2	26.479300	Thymol-beta-d-glucoside	2.94743e+09	2.29769e+09	4.11575e+09	3.12029e+09
M89T229_1	228.694000	Dl-lactate	1.37736e+09	1.0483e+09	5.92253e+09	2.78273e+09
M339T26	25.777100	Gly-His-Lys	2.70224e+09	1.83955e+09	3.57752e+09	2.70644e+09
M269T26_1	26.284400	Isoimperatorin	4.00366e+09	3.69852e+09	2.72026e+06	2.5683e+09
M173T23	23.246100	Isocitric acid	1.64226e+09	1.4254e+09	4.30404e+09	2.45723e+09
M212T26_2	26.308200	Indoxyl sulfate	2.30558e+09	2.05736e+09	2.65602e+09	2.33965e+09
M281T39	39.060500	Oleic acid	1.53458e+09	1.43718e+09	3.76462e+09	2.24546e+09
M226T26	25.571450	3-[(4-chlorobenzoyl)amino]propanoic acid	1.63657e+09	1.50129e+09	2.77598e+09	1.97128e+09
M113T77	77.388800	Parabanic acid	2.48894e+09	2.30164e+09	5.47557e+08	1.77938e+09
M111T466	465.923500	2,5-furandicarboxylic acid	1.93926e+09	2.0829e+09	1.27765e+09	1.76661e+09
M87T146	146.008000	Pyruvate	1.42159e+09	1.4711e+09	1.61792e+09	1.50354e+09
M123T157	156.930000	Orcinol	1.33978e+09	1.22166e+09	1.85615e+09	1.47253e+09
M303T38	38.259650	Arachidonic acid (peroxide free)	7.45429e+08	6.70913e+08	2.9596e+09	1.45865e+09
M251T282_2	281.976000	Deoxyinosine	1.31621e+09	1.26973e+09	1.40344e+09	1.3298e+09
M75T104	104.150500	Glycolate	7.28346e+08	7.00763e+08	2.52002e+09	1.31638e+09
M111T493	492.621000	2-Furoic acid	2.37674e+09	2.79183e+06	1.22796e+09	1.2025e+09
M147T114	113.630000	D-Arabinono-1,4-lactone	9.69949e+08	1.48208e+09	1.01716e+09	1.15639e+09
M465T24	24.024950	Cholesteryl sulfate	1.13124e+09	9.94616e+08	1.29351e+09	1.13979e+09
M329T38	38.181100	(z)-9,12,13-trihydroxyoctadec-15-enoic acid	3.60465e+08	2.97618e+08	2.7538e+09	1.13729e+09
M215T300	299.661000	D-(+)-galactose	1.00419e+09	8.42477e+08	1.55493e+09	1.13387e+09
M173T428_2	428.021500	Cis-aconitate	1.07359e+09	1.00297e+09	1.2463e+09	1.10762e+09
M267T228	228.071000	Inosine	9.84984e+08	8.94142e+08	1.4179e+09	1.09901e+09
M331T41	41.145300	Cis-7,10,13,16-docosatetraenoic acid	2.98783e+08	1.37876e+08	2.85089e+09	1.09585e+09
M187T23_1	23.246100	2,4-diaminobenzenesulfonic acid	1.14128e+09	9.89007e+08	1.05084e+09	1.06037e+09
M297T27	26.652100	Ostruthin	9.2446e+08	7.62422e+08	1.29425e+09	9.93712e+08
M277T38_2	37.779500	Dibutyl phthalate	1.16425e+09	6.12991e+08	1.16417e+09	9.80469e+08
M329T104_2	103.734000	11beta-hydroxyprogesterone	7.11561e+08	5.42137e+08	1.66588e+09	9.73192e+08
M333T116	116.043000	Prostaglandin b2	9.13972e+08	8.24737e+08	1.13255e+09	9.57085e+08
M213T155	154.611500	Propanoic acid, 2-(4-chloro-2-methylphenoxy)-	7.52337e+08	1.14029e+09	8.27758e+08	9.06796e+08
M129T428	428.237500	Itaconic acid	8.3408e+08	7.81757e+08	9.80968e+08	8.65602e+08
M845T145	145.309000	Pc 36:2	9.07036e+08	8.98304e+08	6.66298e+08	8.2388e+08
M113T146	145.580500	D-galacturonic acid	6.2475e+08	1.14954e+09	6.463e+08	8.06862e+08
M128T298_1	298.028000	L-pyroglutamic acid	6.15891e+08	5.58453e+08	1.12162e+09	7.65322e+08
M95T120	120.322000	Methylphosphonic acid	3.37181e+08	5.53575e+08	1.40322e+09	7.64658e+08
M178T190_1	189.783000	1-(3-pyridyl)-1-butanone-4-carboxylic acid	7.37138e+08	5.40537e+08	1.0136e+09	7.63757e+08
M141T72	72.441450	2-mercaptoethanesulfonic acid	1.76582e+08	1.14575e+09	9.558e+08	7.59376e+08
M97T418_1	418.172000	Phosphoric acid	8.05174e+08	7.32416e+08	6.77366e+08	7.38319e+08
M124T298_1	297.696500	Taurine	5.57576e+08	5.08525e+08	1.08985e+09	7.18648e+08
M223T32_1	32.472600	1-hydroxyanthraquinone	7.27176e+08	8.29876e+08	5.19401e+08	6.92151e+08
M503T62_1	62.186200	Madecassic acid	8.04153e+08	7.64251e+08	4.29553e+08	6.65986e+08
M817T147	147.342000	Pc 34:2	6.52444e+08	6.76194e+08	6.67222e+08	6.65287e+08
M265T24	23.906000	Magnolol	6.4796e+08	3.72939e+08	9.52275e+08	6.57725e+08
M111T85	85.284700	Uracil	5.3654e+08	4.97042e+08	7.76806e+08	6.03463e+08
M329T137	136.887000	21-hydroxyprogesterone	4.01434e+08	7.32504e+08	6.68892e+08	6.00943e+08
M135T200	200.478000	Thiosulfuric acid	3.54402e+08	2.49754e+08	1.00519e+09	5.3645e+08
M109T104	103.814500	Fosetyl	2.79259e+08	2.16425e+08	1.11106e+09	5.35582e+08
M85T428	428.472500	1,4-butynediol	5.1306e+08	4.7477e+08	6.02408e+08	5.30079e+08
M265T139_1	139.388000	Bisphenol af	6.60233e+08	5.48867e+08	3.57547e+08	5.22216e+08
M295T59_2	58.618650	Fa 18:2+1o	4.43142e+08	4.90417e+08	6.12459e+08	5.15339e+08
M101T387	386.870000	Succinic semialdehyde	4.84164e+08	4.82532e+08	5.4035e+08	5.02349e+08
M329T28_1	28.309000	4,5-dihydro-4,5-dioxo-1h-pyrrolo[2,3-f]quinoline-2,7,9-tricarboxylic acid	6.64827e+07	5.63317e+07	1.32155e+09	4.81454e+08
M201T23_2	23.208700	Bergaptol	3.96075e+08	3.44226e+08	6.19854e+08	4.53385e+08
M333T138	138.383500	5(s),14(r)-lipoxin b4	5.9369e+08	5.27901e+08	1.76772e+08	4.32788e+08
M116T132	132.332000	Acetylglycine	3.36662e+08	4.45783e+08	5.15645e+08	4.32697e+08
M177T146	145.581000	D-gluconate	4.19184e+08	4.32878e+08	4.24224e+08	4.25429e+08
M180T35	35.334600	4,6-dinitro-o-cresol	2.67695e+08	6.26397e+08	3.71574e+08	4.21889e+08
M329T437_2	436.840000	3',5'-cyclic inosine monophosphate	6.44802e+08	5.72787e+08	1.35479e+07	4.10379e+08
M129T50	50.255050	3-methyl-2-oxopentanoate	1.33929e+08	9.15838e+07	9.31174e+08	3.85562e+08
M241T49	49.142700	Pentadecanoic acid	2.9778e+08	2.78682e+08	5.40807e+08	3.72423e+08
M743T148	147.806500	Pe 36:2	3.69588e+08	3.59996e+08	3.66488e+08	3.65357e+08
M327T39	39.152800	Cis-4,7,10,13,16,19-docosahexaenoic acid	2.29514e+08	2.0575e+08	5.93051e+08	3.42772e+08
M869T142	142.011500	Pc 38:4	2.70645e+08	2.85278e+08	4.49215e+08	3.35046e+08
M311T65	65.072400	Fa 18:2+2o	2.61602e+08	2.30471e+08	5.10276e+08	3.34116e+08
M179T269	268.856000	D-psicose	2.48952e+08	2.12119e+08	5.07643e+08	3.22905e+08
M227T49	49.142700	Myristic acid	2.88374e+08	2.4814e+08	3.95188e+08	3.10568e+08
M759T156	156.174500	Pe(18:0/9-hode)	2.74179e+08	2.46637e+08	3.67671e+08	2.96162e+08
M407T225_1	224.739500	Cholic acid	3.42704e+08	3.13442e+08	1.92455e+08	2.82867e+08
M115T205	205.458000	L-aspartic acid	3.60359e+08	3.58735e+08	1.29152e+08	2.82749e+08
M319T37	37.481500	11(12)-epoxy-5z,8z,14z-eicosatrienoic acid	1.39966e+08	1.57516e+08	5.10945e+08	2.69476e+08
M269T39	39.060500	Heptadecanoic acid	2.59006e+08	2.01527e+08	3.4431e+08	2.68281e+08
M242T30	29.611750	Isogentisin	1.91449e+08	1.7022e+08	4.42005e+08	2.67891e+08
M195T548	547.608000	2,4,6-trichlorophenol	2.55985e+08	2.66217e+08	2.54077e+08	2.5876e+08
M171T102	101.680000	Fa 9:1+1o	1.58408e+08	1.40297e+08	4.64033e+08	2.54246e+08
M211T342	342.131500	N-propyl gallate	3.667e+08	1.77285e+08	2.13896e+08	2.52627e+08
M179T300	300.150500	L-Sorbose	2.15503e+08	1.93496e+08	3.44141e+08	2.51046e+08
M174T323	322.906000	Indoleacetic acid	2.5203e+08	2.45696e+08	2.45994e+08	2.47907e+08
M121T38	37.741600	4-hydroxybenzaldehyde	1.69914e+08	1.36598e+08	4.33652e+08	2.46722e+08
M103T235	234.673000	3-hydroxybutyric acid	2.06588e+08	1.85867e+08	3.4634e+08	2.46265e+08
M189T23_1	22.586600	2-phosphonoethylphosphonic acid	2.9444e+08	2.52073e+08	1.9064e+08	2.45717e+08
M290T355	355.429000	N-fructosyl pyroglutamate	1.87722e+08	1.801e+08	3.59437e+08	2.4242e+08
M235T278	277.775000	Met-Ser	1.50739e+08	2.06233e+08	3.50107e+08	2.35693e+08
M399T29	29.175450	Bonactin	1.86331e+07	1.65735e+07	6.69022e+08	2.34743e+08
M161T302	302.325000	D-turanose	1.68375e+08	2.77105e+08	2.58187e+08	2.34556e+08
M319T67_1	66.629300	5s-hydroxy-6e,8z,11z,14z-eicosatetraenoic acid	2.68971e+08	2.49366e+08	1.68049e+08	2.28795e+08
M149T99	99.013550	Hydrocinnamic acid	2.66802e+08	2.50558e+08	1.64475e+08	2.27278e+08
M266T329	329.410000	Deoxyguanosine	2.2597e+08	2.24405e+08	2.14082e+08	2.21485e+08
M157T184	183.669500	Allantoin	1.56314e+08	1.448e+08	3.37947e+08	2.1302e+08
M464T252_2	251.972000	Glycocholic acid	2.9129e+08	2.69116e+08	5.41791e+07	2.04862e+08
M448T207_2	207.457000	Glycochenodeoxycholate	2.43927e+08	2.15672e+08	1.48329e+08	2.02643e+08
M239T290_2	289.726000	Dinoterb	1.80595e+08	1.89081e+08	2.20012e+08	1.96563e+08
M884T121	121.282000	Pi 38:5	3.00349e+08	1.52458e+08	1.29134e+08	1.9398e+08
M188T300	299.680000	L-homocitrulline	1.67153e+08	1.53465e+08	2.46642e+08	1.89087e+08
M71T300	300.459500	Pyruvaldehyde	1.58335e+08	1.31771e+08	2.44103e+08	1.7807e+08
M293T301	301.330000	10-formyl-7,8-dihydrofolic acid	2.82135e+08	2.24764e+08	1.88167e+07	1.75239e+08
M152T190	190.335000	Dopamine	5.79774e+07	4.84463e+07	4.17287e+08	1.7457e+08
M115T268	267.847500	Maleic acid	2.19576e+08	1.93825e+08	1.06079e+08	1.7316e+08
M277T39	39.060500	.gamma.-linolenic acid	1.56538e+08	1.48261e+08	2.09845e+08	1.71548e+08
M193T366	366.047000	9-phenanthrol	1.66839e+08	1.80709e+08	1.58252e+08	1.686e+08
M221T302	301.672000	Phe-gly	6.95945e+07	6.22056e+07	3.65998e+08	1.65933e+08
M228T33	33.049200	Pyridoxal phosphate	6.97867e+07	6.08955e+07	3.66157e+08	1.65613e+08
M241T99	98.702200	His-ser	1.56016e+08	1.33969e+08	2.01069e+08	1.63685e+08
M301T45	45.227800	Eicosapentaenoic acid	1.98373e+08	1.85995e+08	1.05191e+08	1.63187e+08
M204T73	72.644400	Panthenol	1.6955e+08	1.51011e+08	1.67821e+08	1.62794e+08
M309T24	23.906000	Mestranol	1.64004e+08	9.82422e+07	2.15082e+08	1.59109e+08
M113T28	28.080800	1-methylhydantoin	1.36559e+08	1.44687e+08	1.94561e+08	1.58602e+08
M167T580	580.207500	Phosphoenolpyruvate	1.52901e+08	1.46952e+08	1.75496e+08	1.5845e+08
M199T51_2	50.907400	Dodecanoic acid	1.15352e+08	2.19055e+08	1.40115e+08	1.58174e+08
M297T39	38.758950	Ricinoleic acid	1.31681e+08	1.16784e+08	1.99539e+08	1.49335e+08
M293T133	132.787000	[6]-gingerol	1.35102e+08	1.66931e+08	1.43976e+08	1.4867e+08
M101T99	98.560050	Isovaleric acid	1.71985e+08	1.81407e+08	8.66673e+07	1.46686e+08
M141T425	425.135000	Kojic acid	1.44618e+08	1.46173e+08	1.44521e+08	1.45104e+08
M185T48	47.913000	Endothal	1.26342e+08	1.0975e+08	1.95455e+08	1.43849e+08
M335T120_2	119.964000	Leukotriene b4	1.88947e+08	1.44569e+08	9.48593e+07	1.42792e+08
M111T34_2	33.623150	Methylphosphonothioic acid o-ethyl ester	1.33679e+08	1.04231e+08	1.82778e+08	1.40229e+08
M89T286	286.419000	.beta.-hydroxypropionic acid	1.09744e+08	1.01128e+08	2.07598e+08	1.3949e+08
M101T303	302.786500	D-(-)-erythrose	1.19391e+08	1.14796e+08	1.84162e+08	1.3945e+08
M795T142	142.011500	Pe 40:4	1.112e+08	1.22815e+08	1.84228e+08	1.39414e+08
M417T26	25.996400	Dauricine	1.2115e+08	1.2243e+08	1.67533e+08	1.37038e+08
M101T147	146.871000	L-(+)-erythrulose	1.45626e+08	1.51686e+08	1.11646e+08	1.36319e+08
M183T33	33.138600	3,4-dihydroxymandelic acid	1.31221e+07	1.02985e+07	3.84383e+08	1.35934e+08
M271T38	38.359250	16-hydroxyhexadecanoic acid	1.38471e+08	1.27407e+08	1.40617e+08	1.35498e+08
M130T268	267.868500	Isoleucine	1.12532e+08	9.79881e+07	1.89699e+08	1.33407e+08
M767T144	143.911500	2-arachidonoyl-1-stearoyl-sn-glycero-3-phosphoethanolamine	8.20775e+07	7.97735e+07	2.37132e+08	1.32994e+08
M153T24	24.245000	2,3-dihydroxybenzoic acid	6.62943e+07	6.31877e+07	2.59888e+08	1.2979e+08
M179T349_2	348.535000	2-deoxy-d-ribose	1.16382e+08	5.97534e+07	2.06701e+08	1.27612e+08
M841T143	143.457000	Pc 36:4	1.14221e+08	1.19243e+08	1.47011e+08	1.26825e+08
M240T28	28.323500	D-glucosamine 6-phosphate	3.35678e+07	3.08215e+07	3.11434e+08	1.25274e+08
M129T466	466.105500	Citraconic acid	1.16354e+08	1.31303e+08	1.24736e+08	1.24131e+08
M197T110	110.472000	3h-imidazo(4,5-f)quinoline, 2-amino-3-methyl-	1.53063e+08	1.3146e+08	8.46581e+07	1.2306e+08
M115T79_2	79.374900	Caproic acid	9.98638e+07	8.25785e+07	1.83497e+08	1.2198e+08
M315T92	91.958400	Methyl hexadecanoate	7.1472e+07	6.17765e+07	2.30733e+08	1.21327e+08
M93T38	38.172150	Phenol	2.0113e+08	1.53467e+08	7.16844e+06	1.20588e+08
M192T187	186.864000	Phenaceturic acid	5.96531e+07	5.6422e+07	2.44594e+08	1.20223e+08
M88T349	349.426000	Alanine	9.17145e+07	8.31857e+07	1.79727e+08	1.18209e+08
M221T215	215.434500	Isofraxidin	8.62904e+07	7.71434e+07	1.87544e+08	1.16993e+08
M169T466	466.105000	Epigallocatechin gallate	1.39726e+08	1.35652e+08	6.8006e+07	1.14461e+08
M886T190	190.259500	Pi 38:4	1.00637e+08	1.22009e+08	1.18634e+08	1.1376e+08
M330T136	136.305000	Lys-Gly-Lys	7.73173e+07	1.3531e+08	1.25041e+08	1.12556e+08
M223T196	195.624000	2-hydroxyanthraquinone	5.43774e+07	4.37878e+07	2.22631e+08	1.06932e+08
M833T150	150.190500	Pc(16:0/13-hode)	8.78517e+07	1.03239e+08	1.16343e+08	1.02478e+08
M209T64	64.088600	Trimellitic acid anhydride	4.45494e+07	3.55435e+07	2.25668e+08	1.0192e+08
M181T371	370.631000	2-Oxoadipic acid	6.18218e+07	1.10155e+08	1.31695e+08	1.01224e+08
M296T39	39.432400	4-imidazolidineheptanoic acid, 3-[(3s)-3-cyclohexyl-3-hydroxypropyl]-2,5-dioxo-, (4r)-rel-	9.47658e+07	5.78558e+07	1.50652e+08	1.01091e+08
M139T29	29.175450	Benzoic acid, 2-fluoro-	1.25807e+07	1.13007e+07	2.69093e+08	9.76581e+07
M895T141	141.370500	Pc 40:5	9.3935e+07	1.01389e+08	9.24979e+07	9.59404e+07
M173T360	359.769000	Arginine	8.56424e+07	7.52044e+07	1.24908e+08	9.52514e+07
M117T379	379.365500	Succinate	6.57467e+07	6.0949e+07	1.58701e+08	9.51323e+07
M103T382	382.144500	2-keto-d-gluconic acid	1.00347e+08	1.14836e+08	6.19823e+07	9.23885e+07
M137T41	40.675500	Shikimate	2.45068e+08	6.44349e+06	1.03315e+07	8.7281e+07
M147T144	143.790000	L-Arabinono-1,4-lactone	1.22568e+07	8.23187e+07	1.67062e+08	8.72126e+07
M493T24	23.906000	(2s,3r,5r,10r,13r,14s,17s)-2,3,14-trihydroxy-10,13-dimethyl-17-[(2r,3r,5r)-2,3,6-trihydroxy-5,6-dimethylheptan-2-yl]-2,3,4,5,9,11,12,15,16,17-decahydro-1h-cyclopenta[a]phenanthren-6-one	1.02388e+08	9.3675e+07	6.49422e+07	8.70017e+07
M161T270	270.463000	Isosafrole	7.65683e+07	4.0403e+07	1.42966e+08	8.66457e+07
M135T105	105.103000	Glabridin	1.54906e+08	6.83986e+07	3.63081e+07	8.65374e+07
M403T25	25.356150	Rac-cetirizine n-oxide	1.4089e+08	1.16968e+08	224451	8.60276e+07
M203T23_1	22.554100	4-hydroxy-4'-chlorobiphenyl	8.37337e+07	7.59617e+07	9.77614e+07	8.58189e+07
M144T37	37.078400	4-hydroxyquinoline	7.02776e+07	6.40933e+07	1.21922e+08	8.54309e+07
M353T25	24.557200	Rauwolscine	8.32182e+07	5.80295e+07	1.14415e+08	8.5221e+07
M158T41	41.347000	Indolelactic acid	9.24153e+07	9.84926e+07	5.63083e+07	8.24054e+07
M279T203	203.457500	2-propenamide, 2-cyano-3-(3,4-dihydroxyphenyl)-n-phenyl-, (2e)-	5.53762e+07	5.23844e+07	1.33009e+08	8.02567e+07
M337T24	23.523050	Eplerenone hydroxy acid	7.72194e+07	5.1003e+07	1.11588e+08	7.99367e+07
M195T325	325.450500	2,4'-dihydroxybenzophenone	7.33098e+07	7.45107e+07	9.09542e+07	7.95916e+07
M125T31	31.227400	Isethionate	1.25495e+07	1.21401e+07	2.13725e+08	7.94714e+07
M139T686	686.462000	Acetyl phosphate	8.07679e+07	7.22911e+07	8.09586e+07	7.80059e+07
M169T35	35.131500	8-hydroxyquinoline-2-carbonitrile	1.27788e+07	1.15788e+07	2.01896e+08	7.54178e+07
M353T26	25.515400	Prostaglandin f2.alpha.	7.22688e+07	4.86381e+07	1.00556e+08	7.38209e+07
M674T182	182.457000	Linoleoylglycine	5.82424e+07	5.43069e+07	1.08451e+08	7.36669e+07
M166T190	190.287500	Guanidinoethyl sulfonate	3.7883e+07	3.1556e+07	1.47964e+08	7.24678e+07
M205T32	31.596700	3,5-di-tert-butyl-4-hydroxybenzoic acid	7.95284e+07	7.97221e+07	5.75985e+07	7.2283e+07
M751T141	141.370500	1-(1z-octadecenyl)-2-(5z,8z,11z,14z-eicosatetraenoyl)-sn-glycero-3-phosphoethanolamine	6.39231e+07	5.79448e+07	9.16386e+07	7.11688e+07
M274T301	300.780000	Gln-glu	7.24494e+07	7.38448e+07	6.68015e+07	7.10319e+07
M695T30_2	30.473000	S4:18(p3:16/f1:2)	1.1995e+08	8.60346e+07	3.56373e+06	6.98493e+07
M311T38	38.323050	Phytanic acid	1.11712e+08	5.37124e+07	4.28978e+07	6.94407e+07
M861T147	147.317000	Pc(18:0/9-hode)	7.87111e+07	7.52026e+07	5.05313e+07	6.81483e+07
M263T42	42.331600	Pentachlorophenol	4.73992e+07	4.37131e+07	1.1217e+08	6.77607e+07
M1176T30	29.608100	Pentaerythritol tetrakis(3,5-di-tert-butyl-4-hydroxyhydrocinnamate)	7.48957e+07	6.98526e+07	5.79451e+07	6.75645e+07
M779T150_1	150.021500	Pc 31:0	4.92639e+07	1.04535e+08	4.75961e+07	6.71318e+07
M207T33	32.936800	2-naphthalenesulfonic acid	6.6742e+07	5.31571e+07	7.82669e+07	6.60553e+07
M167T27	26.949400	2-hydroxy-4-methoxybenzoic acid	5.78903e+06	4.82022e+06	1.83355e+08	6.46548e+07
M335T75	74.725550	Prostaglandin e1	5.36268e+07	5.78857e+07	8.03921e+07	6.39682e+07
M114T315	314.924500	D-proline	4.82076e+07	4.30081e+07	9.93271e+07	6.35143e+07
M189T67	66.749500	2,4-dichlorobenzoic acid	5.71788e+07	7.55907e+07	5.77252e+07	6.34982e+07
M196T103_1	103.336000	Ethyl 7-chloro-6-fluoro-4-hydroxyquinoline-3-carboxylate	6.35124e+07	5.97797e+07	6.70294e+07	6.34405e+07
M293T38_2	38.137500	13-hydroperoxy-9z,11e-octadecadienoic acid	4.51636e+07	4.11979e+07	1.00977e+08	6.24463e+07
M862T193	192.913000	Pi 36:2	7.22952e+07	5.68823e+07	4.81641e+07	5.91138e+07
M367T33	32.505400	Prostaglandin g2	5.96823e+07	3.46276e+06	1.08328e+08	5.71578e+07
M237T144	144.497000	L-Gulonic gamma-lactone	3.61806e+07	6.64822e+07	6.21584e+07	5.49404e+07
M236T38	38.390400	3-(cyclohexylamino)-2-hydroxy-1-propanesulfonic acid	5.10233e+07	5.10052e+07	6.09548e+07	5.43278e+07
M293T38_1	38.474300	Embelin	5.24154e+07	6.05318e+07	4.97702e+07	5.42392e+07
M290T27	27.440200	Nicotinate d-ribonucleotide	105811	203338	1.59288e+08	5.3199e+07
M248T146	145.771500	Cys-Gln	6.28633e+07	4.74752e+07	4.85315e+07	5.29567e+07
M309T44	44.239200	Eicosenoic acid	6.23325e+07	3.32131e+07	5.89104e+07	5.14853e+07
M153T28	28.390500	4-mercaptobenzoic acid	5.51582e+06	1.63335e+06	1.46827e+08	5.13253e+07
M345T52	52.288200	Ginkgolic acid i	3.26114e+07	3.62437e+07	8.49365e+07	5.12639e+07
M188T103_1	103.346000	1h-indole-3-propanoic acid	4.23759e+07	2.84273e+07	7.95919e+07	5.01317e+07
M249T40	40.466400	4,4'-sulfonylbisphenol	4.90844e+06	4.68994e+06	1.40369e+08	4.99892e+07
M158T191	190.691000	Indole-3-butyric acid	3.03243e+07	2.99465e+07	8.71335e+07	4.91348e+07
M347T38	37.964500	Anacardic acid	1.62197e+07	1.61664e+07	1.13312e+08	4.85659e+07
M327T103	103.302500	(10e,15z)-9,12,13-trihydroxyoctadeca-10,15-dienoic acid	3.65026e+07	3.03425e+07	7.79993e+07	4.82815e+07
M243T244	243.981000	Pseudouridine	3.60624e+07	3.20594e+07	7.53239e+07	4.78153e+07
M242T390_1	390.448000	Cytidine	1.99797e+07	1.73088e+07	1.0158e+08	4.62895e+07
M157T57	56.914350	Nonanoic acid	6.0272e+07	2.72755e+07	5.12037e+07	4.62504e+07
M259T64	63.563300	Fustin	5.44691e+07	5.7815e+07	2.48921e+07	4.57254e+07
M199T301	301.334500	N,n-dimethyl-n'-phenylsulfamide	7.10764e+07	6.47399e+07	785181	4.55338e+07
M107T162	162.449000	Phloroglucinocarboxaldehyde	3.72013e+07	3.58479e+07	6.28348e+07	4.52947e+07
M193T298	297.960000	Trans-ferulic acid	2.92911e+07	2.68418e+07	7.74331e+07	4.4522e+07
M397T25	25.217100	Mitragynine	4.50159e+07	3.31482e+07	5.39872e+07	4.40504e+07
M116T304	304.260000	DL-valine	3.61608e+07	4.68402e+07	4.65003e+07	4.31671e+07
M195T23	23.238200	L-gulono-1,4-lactone	2.3662e+07	2.28463e+07	8.2937e+07	4.31484e+07
M432T174	174.445000	Lithocholylglycine	4.24625e+07	3.48297e+07	5.2115e+07	4.31357e+07
M351T437_1	436.840000	Thelephoric acid	6.49207e+07	6.05508e+07	2.73963e+06	4.2737e+07
M164T62	61.529750	Formylanthranilic acid	3.29252e+07	3.12894e+07	6.36337e+07	4.26161e+07
M461T69	68.679900	Arachidonoylserotonin	4.99808e+07	4.88166e+07	2.89421e+07	4.25798e+07
M269T282	282.201500	Asp-His	4.25306e+07	3.92658e+07	4.58925e+07	4.2563e+07
M309T74	74.087800	Fa 18:3+2o	2.7985e+07	1.29863e+07	8.4933e+07	4.19681e+07
M219T32	31.816900	Butylated hydroxytoluene	3.05941e+07	3.08494e+07	6.3909e+07	4.17842e+07
M167T358	358.463500	Vanillic acid	4.72834e+07	4.99101e+07	2.30889e+07	4.00942e+07
M207T262	261.908500	Fraxetin	1.89278e+07	1.43951e+07	8.5618e+07	3.9647e+07
M177T192	191.966000	Galactonic acid	2.22907e+07	3.75791e+07	5.86885e+07	3.95194e+07
M165T351_2	350.617500	D-arabinonic acid	3.13274e+07	3.99665e+07	4.61255e+07	3.91398e+07
M221T38	38.441500	8,11-tridecadienoic acid, 13-(3-pentyl-2-oxiranyl)-, (8z,11z)-	4.03216e+07	3.8031e+07	3.90306e+07	3.91277e+07
M230T28	28.465700	Pyridoxamine 5-phosphate	3.84166e+07	3.52242e+07	4.30258e+07	3.88889e+07
M116T542	542.481000	L-Valine	5.08988e+07	3.9538e+07	2.60743e+07	3.8837e+07
M187T229_3	229.354500	1-hydroxy-2-naphthoic acid	1.67336e+07	9.99142e+06	8.96762e+07	3.88004e+07
M723T143	142.668000	(2-aminoethoxy)[3-[hexadec-1-en-1-yloxy]-2-[icosa-5.8.11.14-tetraenoyloxy]propoxy]phosphinic acid	2.9978e+07	2.38466e+07	6.22691e+07	3.86979e+07
M381T24	23.888200	5-heptenoic acid, 7-[(1r,2r,3s,5s)-2-[(1e,3s)-3-(2,3-dihydro-1h-inden-2-yl)-3-hydroxy-1-propen-1-yl]-3-fluoro-5-hydroxycyclopentyl]-, (5z)-	4.21898e+07	2.54849e+07	4.71708e+07	3.82818e+07
M164T262	261.888000	N-acetyl-l-phenylalanine	2.64215e+07	2.40974e+07	6.40872e+07	3.8202e+07
M168T174	174.328000	N-(phosphonomethyl)glycine	2.64705e+07	2.14144e+07	6.60888e+07	3.79912e+07
M184T283	282.535500	Phosphoserine	3.88641e+07	4.2733e+07	3.22324e+07	3.79432e+07
M473T25	24.546750	Amastatin	3.35709e+07	2.61639e+07	5.2517e+07	3.74173e+07
M149T332_1	332.154000	D-xylose	4.05194e+07	3.90467e+07	3.23477e+07	3.73046e+07
M242T33	32.600150	Etodolac	3.24872e+07	4.66584e+07	3.27016e+07	3.72824e+07
M233T493_2	493.396500	Dichlorprop	4.1845e+07	3.75657e+07	2.94888e+07	3.62998e+07
M147T466	466.279000	Citramalate	3.77678e+07	4.02646e+07	3.02789e+07	3.61038e+07
M791T148	148.063000	Pc 32:1	2.77834e+07	2.93466e+07	4.72712e+07	3.48004e+07
M343T148	148.451000	11-nor-9-carboxy-.delta.9-tetrahydrocannabinol	1.64627e+07	2.17545e+07	6.54767e+07	3.45646e+07
M481T26	26.174450	1.alpha.-methyl-5.alpha.-androstan-3.alpha.,17.beta.-diol glucuronide	2.57762e+07	2.19917e+07	5.52689e+07	3.43456e+07
M309T104	103.926500	9-hydroperoxy-10e,12z,15z-octadecatrienoic acid	3.28483e+07	2.52231e+07	4.41374e+07	3.40696e+07
M367T298	298.369000	Trans-3'-hydroxycotinine o-.beta.-d-glucuronide	3.1349e+07	3.28276e+07	3.4958e+07	3.30449e+07
M337T40_1	40.361300	2-(2-hydroxybut-3-en-2-yl)-3a,6,6,9a-tetramethyl-2,4,5,5a,7,8,9,9b-octahydro-1h-benzo[e][1]benzofuran-4,5-diol	3.21674e+07	2.93523e+07	3.67678e+07	3.27625e+07
M103T196	196.196000	Dl-a-hydroxybutyric acid	2.58425e+07	1.9755e+07	5.22748e+07	3.26241e+07
M114T184	183.669500	Iminodiacetic acid	2.39951e+07	2.16933e+07	5.03711e+07	3.20199e+07
M515T102	102.219000	Probucol	3.36953e+07	3.71646e+07	2.38554e+07	3.15718e+07
M291T62	62.254600	N-acetylsulfadiazine	122108	98424.5	9.37225e+07	3.13143e+07
M299T78	77.848700	(r)-2-hydroxystearic acid	3.03137e+07	2.89005e+07	3.44213e+07	3.12118e+07
M159T453	453.406000	Alloxan	3.43576e+07	3.14673e+07	2.73822e+07	3.1069e+07
M343T38	38.261000	20-hydroxy-4z,7z,10z,13z,16z,18e-docosahexaenoic acid	2.74345e+07	2.42546e+07	4.14445e+07	3.10445e+07
M301T32	32.472600	Enterodiol	2.40925e+07	3.70266e+07	3.16601e+07	3.09264e+07
M112T636	636.360000	Hydroxyproline	3.21042e+07	3.18008e+07	2.82251e+07	3.07101e+07
M317T39	38.620400	PGA1	3.48219e+07	2.93727e+07	2.71511e+07	3.04486e+07
M321T23	23.345850	8-gingerol	3.10016e+07	2.65549e+07	3.28464e+07	3.01343e+07
M197T140	139.545000	DL-Vanillylmandelic acid	4.39246e+07	3.39487e+07	1.25128e+07	3.01287e+07
M195T57	57.050400	2'-deoxycytidine 5'-monophosphate	2.1322e+07	1.55559e+07	5.25132e+07	2.9797e+07
M351T42	41.675500	Prostaglandin i2	4.0726e+07	1.65227e+06	4.65951e+07	2.96578e+07
M151T38	38.305900	D-arabitol	4.66735e+07	3.26911e+07	8.9767e+06	2.94471e+07
M207T307	306.949000	Trans-3,5-dimethoxy-4-hydroxycinnamaldehyde	2.09835e+07	2.18687e+07	4.45146e+07	2.91222e+07
M495T220	220.044000	1-(10z-heptadecenoyl)-sn-glycero-3-phospho-(1'-rac-glycerol)	3.71037e+07	3.1368e+07	1.78425e+07	2.87714e+07
M277T60	59.555900	Linolenic acid	2.53466e+07	2.40213e+07	3.57358e+07	2.83679e+07
M359T27	27.421900	Thieno[2,3-b]pyridine-5-carbonitrile, 6,7-dihydro-4-hydroxy-3-(2'-hydroxy[1,1'-biphenyl]-4-yl)-6-oxo-	4.61455e+06	4.99729e+06	7.53492e+07	2.83204e+07
M73T379	379.293000	Propionic acid	1.98418e+07	1.86737e+07	4.34383e+07	2.73179e+07
M765T151	150.543000	Pc 30:0	3.54443e+07	3.27181e+07	1.33339e+07	2.71655e+07
M395T84	83.884700	Calciferol	1.16384e+07	1.0579e+07	5.92651e+07	2.71608e+07
M275T30_2	30.242300	Menthyl salicylate	1.92212e+07	1.22797e+07	4.89242e+07	2.68084e+07
M729T148	148.494000	Pe 35:2	2.69842e+07	2.74682e+07	2.34894e+07	2.59806e+07
M146T298	298.401000	N-acetyl-dl-serine	2.06447e+07	1.80257e+07	3.795e+07	2.55401e+07
M201T54	54.260500	4-hydroxy-2',5'-dichlorobiphenyl	6.93463e+06	5.5877e+06	6.39999e+07	2.55074e+07
M715T149	149.338500	2-linoleoyl-1-palmitoyl-sn-glycero-3-phosphoethanolamine	2.36003e+07	3.42623e+07	1.73112e+07	2.50579e+07
M174T35	35.105150	5,6-dihydroxyindole-2-carboxylic acid	1.0896e+07	6.01707e+06	5.82161e+07	2.5043e+07
M119T191	191.198000	Purine	2.20941e+07	2.22631e+07	2.64934e+07	2.36169e+07
M250T282	282.442000	Deoxyadenosine	2.25212e+07	2.29006e+07	2.47288e+07	2.33835e+07
M213T50	49.708000	Tridecanoic acid (Tridecylic acid)	1.84002e+07	1.8274e+07	3.27448e+07	2.31397e+07
M251T129	129.222000	Lucidin	2.42066e+07	1.92665e+07	2.58208e+07	2.30979e+07
M105T231	230.698000	Glyceric acid	6.16444e+06	5.61565e+06	5.73671e+07	2.3049e+07
M293T712	712.032000	Cinchonidine	2.05504e+07	2.92759e+07	1.91199e+07	2.29821e+07
M74T188	188.263000	Glycine	1.31652e+07	1.21514e+07	4.30071e+07	2.27746e+07
M351T143	143.035000	Prostaglandin h2	1.67874e+07	1.77758e+07	3.3237e+07	2.26001e+07
M739T147	146.794000	Pe 36:4	1.71326e+07	1.53112e+07	3.4071e+07	2.21716e+07
M233T113	112.923000	7-hydroxy-4-methylcoumarin-3-acetic acid	1.7333e+07	1.44608e+07	3.39497e+07	2.19145e+07
M860T123	123.136000	Pi 36:3	2.67685e+07	2.65963e+07	1.19371e+07	2.17673e+07
M902T195	194.884500	Pi(18:0/14,15-eet)	1.89286e+07	1.50283e+07	3.11733e+07	2.17101e+07
M253T235	235.335000	Chrysin	1.17412e+07	1.05407e+07	4.17625e+07	2.13481e+07
M107T23	23.254000	3-hydroxyphenylacetic acid	2.43619e+07	1.90465e+07	1.98683e+07	2.10922e+07
M391T150_2	150.267000	Hyodeoxycholic acid	2.24025e+07	2.19103e+07	1.81387e+07	2.08172e+07
M429T71	70.774100	7.alpha.-hydroxy-3-oxo-4-cholestenoic acid	1.24799e+07	1.17864e+07	3.76749e+07	2.06471e+07
M296T80	80.135250	3'-o-methylguanosine	2.80314e+07	3.10708e+07	2.71326e+06	2.06052e+07
M719T139	138.728000	Pe 34:0	2.00551e+07	2.00872e+07	2.16245e+07	2.05889e+07
M177T174	174.328000	D-glucono-1,5-lactone	1.52392e+07	2.22206e+07	2.41512e+07	2.0537e+07
M179T393	392.711000	Myo-inositol	1.55732e+07	1.39677e+07	3.2046e+07	2.0529e+07
M413T34_2	33.807900	Naltrindole	1.08119e+07	8.99736e+06	4.12226e+07	2.03439e+07
M691T151	151.117000	1,2-dipalmitoyl-sn-glycero-3-phosphoethanolamine	2.53899e+07	2.23695e+07	1.32463e+07	2.03352e+07
M265T447	446.522000	N-(4-aminobenzoyl)-l-glutamic acid	2.09813e+07	2.22272e+07	1.70556e+07	2.0088e+07
M237T192	192.250000	7-hydroxyflavone	6.52038e+06	5.37554e+06	4.8343e+07	2.00796e+07
M252T25	25.336000	Thiorphan	1.02873e+07	9.07618e+06	4.04887e+07	1.99507e+07
M227T103_3	102.969000	Ethyl laurate	1.83079e+07	1.74841e+07	2.34234e+07	1.97384e+07
M307T227	227.474000	2'-deoxyuridine 5'-monophosphate	2.64574e+06	1.45706e+06	5.19903e+07	1.86977e+07
M151T41	41.265800	Maclurin	1.01433e+07	7.23894e+06	3.86214e+07	1.86679e+07
M807T143	143.380000	Pc 33:0	1.92492e+07	1.98838e+07	1.6562e+07	1.8565e+07
M144T209	209.438500	Indole-3-carboxaldehyde	5.82053e+06	4.9543e+06	4.43177e+07	1.83642e+07
M157T175	174.620000	2-isopropylmalic acid	1.66102e+07	1.55337e+07	2.28122e+07	1.83187e+07
M117T223	222.761000	Beta-n-methylaminoalanine	1.43376e+07	1.2831e+07	2.77241e+07	1.82976e+07
M200T34	34.279150	4-(trifluoromethyl)quinoline-2,7-diol	1.12715e+06	1.27954e+06	5.24287e+07	1.82785e+07
M191T356	356.042000	Noreugenin	1.41995e+07	1.36172e+07	2.53274e+07	1.77147e+07
M333T61	60.979600	15-keto-PGE1	1.4741e+07	1.05498e+07	2.77677e+07	1.76862e+07
M507T356	356.048500	Ketoprofen	1.07728e+07	9.80917e+06	3.23882e+07	1.76567e+07
M393T34	33.806250	3-methoxylimaprost	2.12359e+07	1.9992e+07	1.16787e+07	1.76355e+07
M341T155	154.550500	Hexadecanedioic acid, 3,3,14,14-tetramethyl-	3.33148e+07	1.19601e+07	7.6156e+06	1.76302e+07
M323T38	38.436000	15-hydroxy-11z,13e-eicosadienoic acid	1.57037e+07	1.93946e+07	1.75686e+07	1.75556e+07
M243T162	162.464000	Uridine	1.29691e+07	1.19926e+07	2.6309e+07	1.70902e+07
M347T199	198.824000	15-cyclohexylpentanorprostaglandin f2.alpha.	5.76917e+06	4.63915e+06	4.08323e+07	1.70802e+07
M191T281	281.094500	Quinate	1.64909e+07	1.63267e+07	1.78058e+07	1.68744e+07
M233T32	31.904700	Valerenic acid	1.39132e+07	1.38157e+07	2.28516e+07	1.68602e+07
M225T318	317.594500	Chorismic acid	1.63312e+07	1.69284e+07	1.71005e+07	1.67867e+07
M177T39	39.080250	Cyclohexyl methylphosphonic acid	2.87866e+07	1.58544e+07	5.61654e+06	1.67525e+07
M327T69	68.788200	Fa 18:2+3o	9.07658e+06	8.77988e+06	3.21723e+07	1.66762e+07
M251T104	103.839000	Bisphenol m	1.34295e+07	1.9984e+07	1.62525e+07	1.65553e+07
M287T286	286.438000	Shikonin	9.23969e+06	6.86042e+06	3.19312e+07	1.60104e+07
M269T120	120.255000	3,3',4'-trihydroxyflavone	1.31701e+07	1.01457e+07	2.46433e+07	1.59864e+07
M359T101	100.564000	Maresin 1	2.14612e+07	1.84443e+07	7.8487e+06	1.59181e+07
M399T74	73.714950	Methanone, [6-hydroxy-1-[2-(4-morpholinyl)ethyl]-1h-indol-3-yl]-1-naphthalenyl-	1.17939e+07	1.07749e+07	2.50196e+07	1.58628e+07
M425T25	24.546750	(2e,6e,10e)-13-[(2r)-6-hydroxy-2,8-dimethyl-3,4-dihydrochromen-2-yl]-2,6,10-trimethyltrideca-2,6,10-trienoic acid	1.30273e+07	1.20228e+07	2.23015e+07	1.57839e+07
M540T201	200.811500	Phosphatidylcholine lyso alkyl 16:0	1.65449e+07	1.41001e+07	1.65617e+07	1.57356e+07
M441T26	26.124350	6,8-dihydroxy-2,2,4,4-tetramethyl-7-(3-methylbutanoyl)-9-(2-methylpropyl)-9h-xanthene-1,3-dione	1.69946e+07	1.05426e+07	1.96208e+07	1.57193e+07
M411T29	29.114500	4-pregnen-17.alpha., 20.beta.-diol-3-one-20-sulfate	2.16839e+07	2.0158e+07	4.83865e+06	1.55602e+07
M729T131	130.647000	1-(1z-octadecenyl)-2-(9z-octadecenoyl)-sn-glycero-3-phosphoethanolamine	1.61852e+07	1.56686e+07	1.41257e+07	1.53265e+07
M449T58	58.368700	N-acetyl-p-fluoro-dl-phenylalanine	2.53254e+07	1.87538e+07	504659	1.48613e+07
M247T28_2	27.728750	Fludioxonil	1.49401e+07	1.17835e+07	1.67762e+07	1.44999e+07
M249T620	620.279000	2-aminoethylphosphonic acid	1.43254e+07	1.45295e+07	1.43827e+07	1.44126e+07
M834T194	194.420500	Pi 34:2	1.24014e+07	9.54054e+06	2.04734e+07	1.41384e+07
M219T175_1	174.997000	5,7-dihydroxy-2,6,8-trimethylchromone	7.1152e+06	8.92176e+06	2.58653e+07	1.39674e+07
M395T121	120.764000	Benzoic acid, 3-[(e)-[(3ar,4s,5s,6ar)-4-[(1e,3r)-3-cyclohexyl-3-hydroxy-1-propen-1-yl]hexahydro-5-hydroxy-2(1h)-pentalenylidene]methyl]-, rel-	8.26033e+06	5.53681e+06	2.77666e+07	1.38546e+07
M129T67	66.824950	2-oxooctanoic acid	1.07834e+07	8.75465e+06	2.19491e+07	1.3829e+07
M155T467	467.438000	Trans-aconitic acid	1.59772e+07	1.79372e+07	7.50637e+06	1.38069e+07
M145T376	375.830000	DL-glutamine	1.09931e+07	8.62507e+06	2.17149e+07	1.37777e+07
M395T26	25.796300	Pregnenolone sulfate	9.92642e+06	8.14147e+06	2.32134e+07	1.37604e+07
M288T271	271.169000	L-glutathione, reduced	1.06932e+07	9.61615e+06	2.06339e+07	1.36477e+07
M133T413	412.586500	Dl-malic acid	9.65946e+06	9.2873e+06	2.1703e+07	1.35499e+07
M171T54	54.260050	Capric acid	1.5898e+07	1.48513e+07	9.67527e+06	1.34749e+07
M188T190	189.714500	Kynurenic acid	1.21591e+07	1.07648e+07	1.71742e+07	1.33661e+07
M160T83	83.384550	Indole-3-carboxylic acid	8.31682e+06	7.88744e+06	2.28525e+07	1.30189e+07
M231T359_2	358.961000	Melatonin	1.44565e+07	1.3129e+07	1.1296e+07	1.29605e+07
M858T191	190.982000	Pi 36:4	1.17577e+07	1.26887e+07	1.42178e+07	1.2888e+07
M187T353	353.483500	N.epsilon.-acetyl-l-lysine	9.04708e+06	1.1626e+07	1.79597e+07	1.28776e+07
M762T182	181.681500	Sm d34:1	1.0015e+07	1.27539e+07	1.58601e+07	1.28763e+07
M109T23	22.858050	Pyrocatechol	1.53346e+07	1.09335e+07	1.23351e+07	1.28677e+07
M143T38	37.614400	1-naphthol	6.84047e+06	6.06316e+06	2.45643e+07	1.24893e+07
M289T291	291.067000	(+)-catechin	1.31924e+07	1.23254e+07	1.17015e+07	1.24064e+07
M793T185	185.344500	Pe 40:5	5.60012e+06	1.17187e+07	1.9174e+07	1.21643e+07
M498T155	155.257500	Taurochenodeoxycholate	1.60858e+07	1.49854e+07	5.24495e+06	1.21054e+07
M152T706	706.414500	L-cysteinesulfinic acid	1.06352e+07	9.49065e+06	1.61874e+07	1.21044e+07
M270T140	140.211000	5,2'-O-dimethylcytidine	1.41319e+07	1.73386e+07	4.43144e+06	1.19673e+07
M878T200	199.780500	Pi(18:0/9-hode)	1.09726e+07	9.15398e+06	1.57286e+07	1.19517e+07
M229T62	62.167850	7-demethylsuberosin	1.15161e+07	1.18449e+07	1.23867e+07	1.19159e+07
M375T103	103.099500	7s,8,17s-trihydroxydocosa-4z,9e,11e,13z,15e,19z-hexaenoic acid	1.08635e+07	8.37402e+06	1.59174e+07	1.17183e+07
M146T392	391.960000	DL-Glutamic acid	9.43617e+06	8.62218e+06	1.70706e+07	1.17096e+07
M455T64	64.271800	L-alaninamide, n-[2-[2-(hydroxyamino)-2-oxoethyl]-4-methyl-1-oxopentyl]-3-(2-naphthalenyl)-l-alanyl-	8.99933e+06	8.14454e+06	1.78449e+07	1.16629e+07
M307T81	81.477150	Fa 18:4+2o	9.18143e+06	7.07036e+06	1.84723e+07	1.15747e+07
M398T117	117.330000	Quinacrine	1.68861e+07	1.02908e+07	7.49213e+06	1.15563e+07
M717T137	137.466500	1-palmitoyl-3-oleoyl-sn-glycero-2-phosphoethanolamine	9.71344e+06	9.46894e+06	1.53678e+07	1.15167e+07
M367T27_1	26.539050	3-dehydroepiandrosterone sulfate	1.03141e+07	1.01275e+07	1.37094e+07	1.13837e+07
M363T94	93.916400	1a,1b-dihomoprostaglandin e1	4.14002e+06	3.89045e+06	2.59307e+07	1.13204e+07
M125T350	350.062000	1,2,3-benzenetriol	1.10032e+07	9.17002e+06	1.3671e+07	1.12814e+07
M283T28	27.758350	2,5-dimethoxy-2'-hydroxychalcone	1.1602e+07	1.21026e+07	9.89807e+06	1.12009e+07
M167T63	62.991600	Chrysanthemic acid	7.89137e+06	5.42735e+06	1.91106e+07	1.08098e+07
M167T619	618.597500	D-2-phosphoglyceric acid	1.06082e+07	1.04692e+07	1.05472e+07	1.05415e+07
M313T181	181.024000	Progesterone	1.22042e+07	9.86967e+06	9.51549e+06	1.05298e+07
M143T350	350.438000	Trans-2-butene-1,4-dicarboxylic acid	8.25752e+06	7.26863e+06	1.60268e+07	1.05177e+07
M208T197	197.489500	4-morpholinopropanesulfonic acid	1.19724e+07	7.08648e+06	1.23503e+07	1.04697e+07
M203T101	101.020000	2,4-di-tert-amylphenol	1.09437e+07	1.16869e+07	8.57304e+06	1.04012e+07
M599T245	244.609000	1-octadecanoyl-sn-glycero-3-phospho-(1'-myo-inositol)	1.08179e+07	8.47265e+06	1.14295e+07	1.024e+07
M163T135	134.793000	Phenylpyruvate	1.05829e+07	9.83719e+06	1.00248e+07	1.01483e+07
M245T25	24.913000	2'-chloro-2-hydroxy-5-methylbenzophenone	3.07274e+06	3.22966e+06	2.37096e+07	1.0004e+07
M365T228	228.099000	2s-amino-4-phosphonobutyric acid	1.43851e+07	9.2948e+06	5.48384e+06	9.72123e+06
M353T27	27.307500	19s-methoxytubotaiwine	1.63605e+07	3.12095e+06	9.42432e+06	9.63526e+06
M514T195	194.971000	Taurocholate	1.44588e+07	1.2959e+07	1.17539e+06	9.53104e+06
M763T145	145.227000	Pe 38:6	8.95491e+06	9.67204e+06	9.7314e+06	9.45278e+06
M195T299	299.068000	1,3-Dimethyluric acid	7.978e+06	1.05274e+07	9.29881e+06	9.26806e+06
M103T300	299.716000	3R-hydroxy-butanoic acid	1.08456e+07	4.60066e+06	1.22297e+07	9.22531e+06
M235T141	140.850000	Lasalocid	1.81651e+06	1.71159e+07	8.71501e+06	9.21579e+06
M309T131	130.767000	Picrotin	4.28665e+06	4.53338e+06	1.84652e+07	9.09507e+06
M194T320	319.690000	2-hydroxylamino-4,6-dinitrotoluene	9.33655e+06	8.21061e+06	9.6534e+06	9.06685e+06
M537T32	32.402050	Phe(benzoyl)-leu-arg	1.40876e+07	1.07406e+07	2.26872e+06	9.03229e+06
M320T35	35.045150	Phe-arg	9.2466e+06	7.15283e+06	1.03528e+07	8.9174e+06
M88T317	316.836000	L-Alanine	5.64039e+06	1.08791e+07	1.00747e+07	8.86473e+06
M427T437	436.840000	Inosine 5'-diphosphate	1.26131e+07	1.32866e+07	314555	8.73811e+06
M431T112	112.309000	3.beta.,7.alpha.-dihydroxy-5-cholestenoic acid	4.48802e+06	3.44555e+06	1.8271e+07	8.73485e+06
M243T73	72.853900	3-hydroxymyristic acid	9.27105e+06	8.77938e+06	8.12288e+06	8.72444e+06
M400T321	321.147000	(2r,3s,4as,7r,8r,8as)-2,3,4'-trihydroxy-4,4,7,8a-tetramethylspiro[2,3,4a,5,6,7-hexahydro-1h-naphthalene-8,2'-7,8-dihydro-3h-furo[2,3-e]isoindole]-6'-one	66901.6	145494	2.5563e+07	8.5918e+06
M149T300	300.359000	D-Lyxose	5.97749e+06	8.04214e+06	1.16793e+07	8.56632e+06
M165T71	70.774100	Perillic acid	6.61487e+06	5.69833e+06	1.33305e+07	8.54789e+06
M405T31	31.148700	3-dehydrocholic acid	5.0741e+06	4.79333e+06	1.5665e+07	8.5108e+06
M313T436	435.602000	Geranyl diphosphate	1.19737e+07	1.3191e+07	186837	8.45051e+06
M361T31	30.860350	Neohesperidose	8.72196e+06	8.81201e+06	7.64011e+06	8.39136e+06
M349T23_2	22.705900	Tetrahydrocorticosterone	8.37969e+06	6.57666e+06	1.01464e+07	8.36758e+06
M333T437_1	436.840000	Daidzein 4'-sulfate	1.33285e+07	1.16065e+07	165689	8.3669e+06
M295T79	79.334400	9(10)-epoxy-12z-octadecenoic acid	7.63408e+06	6.89849e+06	9.48813e+06	8.0069e+06
M349T145	145.352000	Prostaglandin d3	4.77115e+06	3.58446e+06	1.55289e+07	7.96149e+06
M133T450	450.449000	Malate	6.07279e+06	7.62777e+06	1.01598e+07	7.95347e+06
M485T28	27.746100	Andrastin a	9.7854e+06	5.66818e+06	8.14402e+06	7.86586e+06
M102T360	359.769000	Dl-3-aminoisobutyric acid	7.60497e+06	7.65486e+06	8.16031e+06	7.80671e+06
M409T197	196.852500	1-hexadecanoyl-2-sn-glycero-3-phosphate	8.00087e+06	7.23721e+06	8.13353e+06	7.79054e+06
M185T191	190.951000	Carbamic acid, n-[4-[3-[[[7-(hydroxyamino)-7-oxoheptyl]amino]carbonyl]-5-isoxazolyl]phenyl]-, 1,1-dimethylethyl ester	6.52428e+06	4.7536e+06	1.18331e+07	7.70365e+06
M311T103_2	102.572500	Arachidic acid	7.25018e+06	5.95846e+06	9.67486e+06	7.62783e+06
M187T339	339.206000	Azelaic acid	5.61675e+06	5.68009e+06	1.13063e+07	7.53436e+06
M390T35_1	34.916900	N-stearoyltaurine	7.24784e+06	4.47744e+06	1.05663e+07	7.43055e+06
M109T193	192.612500	4-fluorophenylacetic acid	6.4682e+06	7.02123e+06	8.65217e+06	7.38053e+06
M170T359	358.528000	N-acetyl-l-glutamate	1.02766e+07	4.01435e+06	7.18028e+06	7.15708e+06
M229T23_3	22.554100	Phlorobenzophenone	2.10513e+06	2.19217e+06	1.69755e+07	7.09093e+06
M515T188	187.904500	Adynerin	8.4985e+06	7.55041e+06	5.12766e+06	7.05886e+06
M774T36	36.434050	Pg 36:2	5.38371e+06	5.73246e+06	9.84239e+06	6.98619e+06
M147T404	403.893000	3-hydroxyglutaric acid	2.5503e+06	2.38844e+06	1.541e+07	6.78292e+06
M295T155	155.248000	12(13)-epoxy-9z-octadecenoic acid	7.33662e+06	5.0921e+06	7.72293e+06	6.71722e+06
M387T105	105.139500	15-ketolatanoprost (free acid)	4.47572e+06	5.08137e+06	1.0139e+07	6.56535e+06
M359T31	31.268700	Lariciresinol	4.14373e+06	5.61116e+06	9.66994e+06	6.47494e+06
M341T66	65.710300	17-keto-4(z),7(z),10(z),13(z),15(e),19(z)-docosahexaenoic acid	6.55014e+06	4.59962e+06	7.89058e+06	6.34678e+06
M241T150	149.774000	Lumichrome	7.39623e+06	4.10979e+06	7.52341e+06	6.34314e+06
M247T437	436.838500	6-hydroxymelatonin	9.90853e+06	9.06115e+06	42665.8	6.33745e+06
M410T282	282.455000	Altanserin	5.95293e+06	5.87023e+06	6.46308e+06	6.09541e+06
M220T71	71.432100	4-amino-5-chloro-1-phenyl-6-pyridazone	2.41628e+06	1.70154e+06	1.40387e+07	6.05216e+06
M337T43	42.682300	Erucic acid	6.67114e+06	5.01931e+06	6.27416e+06	5.9882e+06
M151T134	133.530000	4-hydroxyphenylacetic acid	7.40971e+06	4.12743e+06	6.35525e+06	5.96413e+06
M791T143	142.696000	2-docosahexaenoyl-1-stearoyl-sn-glycero-3-phosphoethanolamine	6.18324e+06	6.76451e+06	4.90092e+06	5.94956e+06
M219T181	181.138000	8-chlro-1-tetrahydronorharmanone	6.27861e+06	7.46816e+06	4.0113e+06	5.91936e+06
M699T202	201.908500	1-stearoyl-2-linoleoyl-sn-glycero-3-phosphate	5.13654e+06	6.14663e+06	6.12685e+06	5.80334e+06
M221T397	397.337000	Palatinose	6.41339e+06	4.88132e+06	5.81343e+06	5.70271e+06
M699T30	30.268400	1,2-dioleoyl-sn-glycero-3-phosphate	6.00975e+06	4.75736e+06	6.18788e+06	5.65166e+06
M287T117	117.410000	Testosterone	3.81358e+06	2.81235e+06	9.98687e+06	5.5376e+06
M222T60	60.268650	N-Acetyl-L-tyrosine	3.0116e+06	2.05476e+06	1.14673e+07	5.51121e+06
M153T244	243.981000	O,o-diethyl phosphate	4.21764e+06	3.64874e+06	8.57688e+06	5.48108e+06
M912T189	189.070000	Pi 40:5	5.50326e+06	6.1422e+06	4.75545e+06	5.46697e+06
M362T35	34.967500	N-palmitoyltaurine	2.23091e+06	5.55025e+06	8.52403e+06	5.43506e+06
M569T61	60.802800	Podototarin	3.13798e+06	2.77552e+06	1.027e+07	5.39451e+06
M872T190	190.461000	Pi 37:4	4.37949e+06	5.64544e+06	5.96547e+06	5.33013e+06
M152T32	31.862200	3-hydroxyanthranilic acid	4.06043e+06	3.19763e+06	8.48585e+06	5.24797e+06
M191T33_2	32.936800	Metamizole	2.89171e+06	2.88047e+06	9.80145e+06	5.19121e+06
M171T390	390.305000	.beta.-glycerophosphate	2.0809e+06	1.95153e+06	1.1233e+07	5.08847e+06
M240T145	145.484500	Mefenamic acid	4.15905e+06	4.20469e+06	6.86068e+06	5.07481e+06
M151T246	245.929000	Xylitol	4.14497e+06	3.29388e+06	7.76862e+06	5.06916e+06
M193T62_2	61.529750	4-hexylresorcinol	4.91509e+06	2.61402e+06	7.51796e+06	5.01569e+06
M349T257	257.268500	Bis(2-hydroxy-1-naphthyl)disulfide	6.52155e+06	257595	8.02189e+06	4.93368e+06
M341T394	394.046000	Sucrose	5.35619e+06	4.83344e+06	4.50213e+06	4.89726e+06
M365T43	43.108900	Nervonic acid	4.42619e+06	4.44419e+06	5.59239e+06	4.82092e+06
M161T28	28.500000	5-hydroxylysine	599338	203805	1.31451e+07	4.64943e+06
M181T330_2	330.170000	1-methyluric acid	3.39907e+06	3.03417e+06	7.3391e+06	4.59078e+06
M529T29	28.740800	Kukoamine a	4.36282e+06	3.84482e+06	5.33827e+06	4.5153e+06
M214T701	701.133000	8-bromoadenosine-cyclic-monothiophosphate	3.07429e+06	5.42094e+06	4.977e+06	4.49075e+06
M169T57	57.313700	(6e)-8-methyl-6-nonenoic acid	4.69642e+06	4.39874e+06	4.30839e+06	4.46785e+06
M205T31	31.117150	Homocitrate	4.6486e+06	5.23668e+06	3.46686e+06	4.45071e+06
M236T178	178.123000	Sepiapterin	1.97929e+06	2.02329e+06	9.3299e+06	4.44416e+06
M731T158	158.419000	Pe(16:0/9-hode)	5.04412e+06	3.79294e+06	4.48619e+06	4.44108e+06
M271T32	32.386700	Sempervirine	6.49508e+06	5.19077e+06	1.62917e+06	4.43834e+06
M369T28_1	27.562000	5.alpha.-androstan-3.beta.-ol-17-one sulfate	3.87899e+06	1.48247e+06	7.68126e+06	4.34757e+06
M409T60	59.982100	.beta.-tocotrienol	5.02394e+06	4.0632e+06	3.88299e+06	4.32338e+06
M384T67	66.813500	NCGC00169011-01	5.5018e+06	5.16848e+06	2.15015e+06	4.27347e+06
M311T243	242.689000	Folate	2.86111e+06	2.69039e+06	7.2673e+06	4.27293e+06
M671T137	136.761000	1-Hexadecanoyl-2-(9Z,12Z-octadecadienoyl)-sn-glycero-3-phosphoric acid	4.36512e+06	3.74198e+06	4.52581e+06	4.21097e+06
M148T322	321.801000	2-methylhippuric acid	4.28168e+06	4.56796e+06	3.74786e+06	4.19917e+06
M337T289	289.331500	5'-phosphoribosyl-5-amino-4-imidazolecarboxamide (aicar)	4.30135e+06	3.99298e+06	4.21064e+06	4.16833e+06
M365T120	119.547000	17,20-dimethylprostaglandin f1.alpha.	4.08066e+06	4.70842e+06	3.70633e+06	4.16513e+06
M174T385	384.632000	N-acetyl-l-aspartic acid	2.18243e+06	2.09253e+06	8.00815e+06	4.09437e+06
M429T28	28.080800	alpha-Tocopherol (Vitamin E)	2.28042e+06	1.63997e+06	8.21092e+06	4.04377e+06
M245T120	120.481500	Loxoprofen	6.47215e+06	4.805e+06	766601	4.01458e+06
M269T387	386.890500	Galangin	4.32679e+06	4.72179e+06	2.96361e+06	4.00406e+06
M234T162	161.718000	Benzoic acid, 4-[(chloroamino)sulfonyl]-	3.65114e+06	3.73394e+06	4.52761e+06	3.9709e+06
M437T194	193.560000	1-stearoyl-2-hydroxy-sn-glycero-3-phosphate	5.29177e+06	4.33068e+06	2.17953e+06	3.934e+06
M317T440	440.120000	1,4-d-xylobiose	3.30901e+06	3.0545e+06	5.11073e+06	3.82475e+06
M478T127	127.470000	1-oleoyl-sn-glycero-3-phosphoethanolamine	4.21975e+06	3.45913e+06	3.79199e+06	3.82362e+06
M207T484	483.863000	3,5-dichlorosalicylic acid	5.68901e+06	4.78512e+06	947631	3.80725e+06
M395T229	228.730000	Cephalothin	2.0678e+06	1.72491e+06	7.52975e+06	3.77416e+06
M243T23	23.236700	L-fucose-1-phosphate	3.83426e+06	3.00225e+06	4.12156e+06	3.65269e+06
M229T291	291.034000	Dodecanedioic acid	3.39168e+06	2.95494e+06	4.33937e+06	3.562e+06
M213T83_2	82.662400	Fa 12:1+1o	2.71983e+06	2.67699e+06	5.1416e+06	3.51281e+06
M225T81	81.314100	L-Carnosine	2.63108e+06	2.72318e+06	5.1668e+06	3.50702e+06
M597T182	182.335000	Phe-met-arg-phe-amide	5.81342e+06	2.44029e+06	2.16895e+06	3.47422e+06
M104T380	379.958000	DL-serine	2.68148e+06	2.48667e+06	5.18994e+06	3.45269e+06
M577T155	155.089000	Alisol a 24-acetate	3.38911e+06	3.03255e+06	3.85702e+06	3.42623e+06
M411T436	435.694000	Gangaleoidin	2.68941e+06	2.74702e+06	4.82793e+06	3.42145e+06
M182T190	190.412500	3,5-dinitroaniline	1.53436e+06	1.36656e+06	7.16454e+06	3.35515e+06
M168T392	391.960000	2-methoxy-5-nitrophenol	2.66942e+06	2.43574e+06	4.90456e+06	3.33657e+06
M165T98	98.236100	3-(4-hydroxyphenyl)propionic acid	3.16042e+06	2.53668e+06	4.27886e+06	3.32532e+06
M451T104	104.014000	18.beta.-glycyrrhetinic acid	2.42141e+06	1.8469e+06	5.61742e+06	3.29524e+06
M497T29	29.099800	Ganoderic acid a	2.29951e+06	1.25773e+06	6.3212e+06	3.29281e+06
M369T192	191.678000	15(r)-17-phenyltrinorprostaglandin f2.alpha.	3.19358e+06	3.35093e+06	3.31524e+06	3.28658e+06
M169T59	58.884100	Fa 9:2+1o	874003	3.67337e+06	5.27585e+06	3.27441e+06
M848T194	193.570000	Pi 35:2	3.42807e+06	2.66606e+06	3.57385e+06	3.22266e+06
M243T323	322.526000	Batatasin iii	1.94254e+06	2.089e+06	5.57023e+06	3.20059e+06
M385T34	34.461600	Propylpyrazoletriol	1.78671e+06	3.81756e+06	3.82468e+06	3.14298e+06
M687T33	33.029100	Fumonisin py4	3.51424e+06	2.70008e+06	3.20042e+06	3.13824e+06
M305T63	62.930500	Fa 18:5+2o	3.16524e+06	2.99739e+06	3.14829e+06	3.10364e+06
M539T91	90.907350	Leptomycin b	4.31138e+06	3.52317e+06	1.44213e+06	3.09223e+06
M206T351	350.763000	Ferulic acid ethyl ester	3.34299e+06	3.05219e+06	2.74632e+06	3.04717e+06
M506T207	207.457000	(2e,6e,12e)-18-(2,6-dioxopiperidin-4-yl)-9,11-dihydroxy-8-methoxy-10,12,14-trimethyl-15-oxooctadeca-2,6,12-trienoic acid	4.06365e+06	2.83806e+06	2.20754e+06	3.03642e+06
M149T110	109.589000	D-ribose	573643	1.70653e+06	6.80443e+06	3.0282e+06
M375T157	157.215500	Resolvin d3	3.53668e+06	2.63506e+06	2.73122e+06	2.96766e+06
M145T361	361.423000	Alpha-ketoglutarate	2.49732e+06	2.90335e+06	3.07788e+06	2.82618e+06
M209T234	234.112000	D-Galactarate	1.09576e+06	1.12879e+06	6.16039e+06	2.79498e+06
M259T286	286.130500	D-mannose-6-phosphate	1.20372e+06	1.10522e+06	5.8246e+06	2.71118e+06
M225T52	51.645900	1,11-undecanedicarboxylic acid	1.25949e+06	1.98223e+06	4.6534e+06	2.6317e+06
M258T101	101.413000	2-thiocytidine	2.15907e+06	2.05192e+06	3.68198e+06	2.63099e+06
M273T341	341.471000	Phenylbenzimidazolesulfonic acid	1.81402e+06	1.74279e+06	4.25973e+06	2.60551e+06
M315T119	118.631000	Prostaglandin a2	2.15099e+06	1.23899e+06	4.28254e+06	2.55751e+06
M469T358	358.136500	Plumieride	2.95567e+06	2.24218e+06	2.44976e+06	2.5492e+06
M471T350	350.028000	Deoxynivalenol 3-glucuronide	2.53763e+06	1.80996e+06	3.28442e+06	2.544e+06
M293T194	193.576500	Myristyl sulfate	3.67587e+06	1.50399e+06	1.93036e+06	2.37007e+06
M167T376	375.822000	Uric acid	1.61223e+06	1.57852e+06	3.89789e+06	2.36288e+06
M535T228	228.071000	3-deoxy-d-glycero-d-galacto-2-nonulosonic acid	1.12564e+06	681007	5.18837e+06	2.33167e+06
M173T189	188.960000	Suberic acid	2.47415e+06	2.67156e+06	1.81364e+06	2.31978e+06
M367T437	436.839000	Chelidonic acid	3.52256e+06	3.1626e+06	188077	2.29108e+06
M233T438	438.169000	Asp-Thr	2.8066e+06	2.71185e+06	1.32251e+06	2.28032e+06
M151T217	217.454000	Xanthine	3.06795e+06	2.4097e+06	1.29542e+06	2.25769e+06
M433T60	59.934600	Philanthotoxin 74	1.36497e+06	2.15009e+06	3.24806e+06	2.25437e+06
M263T246	245.963000	3-methoxy-4-hydroxyphenylglycol sulfate	1.55545e+06	1.59921e+06	3.602e+06	2.25222e+06
M223T344	343.673500	Amoxicillin	1.499e+06	1.27365e+06	3.9025e+06	2.22505e+06
M495T22	21.876250	7.alpha.,17.alpha.-dimethyl-5.beta.-androstane-3.alpha.,17.beta.-diol glucuronide	2.68252e+06	1.75469e+06	2.23281e+06	2.22334e+06
M191T102	102.310000	Neochlorogenic acid	1.52341e+06	873500	4.26844e+06	2.22178e+06
M586T191	191.371000	1-arachidoyl-2-hydroxy-sn-glycero-3-phosphocholine	2.12336e+06	1.21915e+06	3.27455e+06	2.20569e+06
M300T191	191.010000	N-Acetyl-D-Glucosamine 6-Phosphate	1.18645e+06	1.16582e+06	4.16871e+06	2.17366e+06
M287T697	697.115000	Dodecyl phosphate	2.2997e+06	2.25461e+06	1.92645e+06	2.16025e+06
M295T3	3.227700	13(S)-HODE	2.16808e+06	2.12667e+06	2.16608e+06	2.15361e+06
M391T122	122.200000	Deoxycholic acid	2.14788e+06	2.31141e+06	1.91375e+06	2.12434e+06
M748T63	62.786200	1-palmitoyl-2-oleoyl-phosphatidylglycerol	2.24297e+06	1.32579e+06	2.75809e+06	2.10895e+06
M208T271	270.967000	3,5-dimethoxy-4-hydroxycinnamic acid	169490	298318	5.81728e+06	2.09503e+06
M765T54	54.086000	Pe 38:5	2.36908e+06	2.01991e+06	1.85996e+06	2.08298e+06
M322T75	74.725100	2-(2h-benzotriazol-2-yl)-4-(1,1,3,3-tetramethylbutyl)phenol	1.45005e+06	1.01268e+06	3.75116e+06	2.0713e+06
M359T43	42.694550	Ursocholanic acid	1.31951e+06	1.4276e+06	3.44528e+06	2.06413e+06
M192T103	103.123000	4-(butylamino)benzoic acid	1.61277e+06	1.82048e+06	2.4724e+06	1.96855e+06
M505T224	224.144000	11.alpha.-hydroxyprogesterone .beta.-d-glucuronide	2.55758e+06	2.70078e+06	617443	1.9586e+06
M295T256	255.900000	Penicillamine disulfide	1.71745e+06	1.57206e+06	2.57771e+06	1.95574e+06
M337T297	296.902000	Demethoxycurcumin	1.16181e+06	931662	3.6444e+06	1.91262e+06
M465T225	224.805000	Androsterone glucuronide	2.81383e+06	1.89127e+06	877057	1.86072e+06
M244T347	346.721000	Leu-Gly-Gly	1.4363e+06	1.05202e+06	2.99568e+06	1.828e+06
M262T354	354.062500	Met-Asn	2.26749e+06	2.03315e+06	1.16334e+06	1.82133e+06
M383T339	339.497500	D-saccharic acid 1,4-lactone	1.3064e+06	1.1577e+06	2.93058e+06	1.79823e+06
M513T83	83.321400	11-ketofusidic acid	2.4005e+06	1.9363e+06	975630	1.77081e+06
M153T390	390.448000	Benzylphosphonic acid	849604	678802	3.75988e+06	1.76276e+06
M308T360	359.897000	N-acetylneuraminic acid	1.5039e+06	1.23261e+06	2.41635e+06	1.71762e+06
M618T34	33.580000	N-palmitoyl-d-erythro-dihydroceramide-1-phosphate	2.14266e+06	1.96358e+06	996814	1.70102e+06
M260T113	113.165500	5-fluorocytidine	1.70632e+06	1.13272e+06	2.23446e+06	1.69117e+06
M343T192	191.971500	4-hydroxy-5e,7z,10z,13z,16z,19z-docosahexaenoic acid	1.06902e+06	1.16812e+06	2.77954e+06	1.67223e+06
M189T434	433.516500	3-dehydroquinic acid	1.30879e+06	1.73072e+06	1.94262e+06	1.66071e+06
M403T157	156.571000	4-imidazolidineheptanoic acid, 3-[(3r)-3-cyclohexyl-3-hydroxypropyl]-2,5-dioxo-, (4r)-rel-	572767	609542	3.57971e+06	1.58734e+06
M158T317	316.948000	Isovalerylglycine	1.83044e+06	1.95527e+06	883489	1.5564e+06
M425T327	326.870000	5a,6-anhydrotetracycline	1.70607e+06	1.80457e+06	1.14555e+06	1.55206e+06
M154T140	140.041000	4-nitrocatechol	1.09945e+06	2.03738e+06	1.44983e+06	1.52889e+06
M467T68	68.469400	Glabrolide	1.86586e+06	1.75842e+06	929568	1.51795e+06
M453T104_2	103.898000	Beta-elemonic acid	2.06918e+06	1.51511e+06	912609	1.49897e+06
M748T182	182.307000	Sm d33:1	1.17857e+06	1.14138e+06	2.16568e+06	1.49521e+06
M343T190	189.863000	Formoterol	1.64944e+06	1.96166e+06	741468	1.45086e+06
M261T33_1	32.936800	D-mannitol 1-phosphate	711833	836385	2.63395e+06	1.39405e+06
M150T282	282.201500	2'-hydroxy-4'-methoxyacetophenone	1.09163e+06	1.28805e+06	1.75322e+06	1.37763e+06
M239T206	206.116000	2-furanpropanoic acid, 3-carboxy-4-methyl-5-propyl-	1.83115e+06	1.91372e+06	368407	1.37109e+06
M603T176	175.633000	.alpha.-hederin	1.66493e+06	1.61742e+06	626172	1.30284e+06
M787T60	59.600450	1,2-dioleoyl-sn-glycero-3-phospho-l-serine	1.46449e+06	1.27676e+06	1.15869e+06	1.29998e+06
M465T104	103.663000	Cholesterol 3-sulfate	1.25326e+06	1.02311e+06	1.61433e+06	1.2969e+06
M427T26	26.174450	Irbesartan	1.94423e+06	503999	1.41644e+06	1.28822e+06
M166T314	314.212500	2-mercaptobenzothiazole	1.47308e+06	1.47002e+06	904808	1.28264e+06
M493T178	177.648500	Ganoderic acid f	1.78952e+06	1.75123e+06	264062	1.26827e+06
M339T441	441.443500	Dl-sulforaphane n-acetyl-l-cysteine	1.10228e+06	895104	1.75306e+06	1.25015e+06
M96T287	287.085500	.beta.-cyano-l-alanine	1.8848e+06	188978	1.58689e+06	1.22022e+06
M437T353	353.443000	Thaxtomin a	1.14619e+06	1.11439e+06	1.39995e+06	1.22018e+06
M603T21	21.396500	Antipain	1.90234e+06	1.25941e+06	449961	1.2039e+06
M373T51	50.943300	Isodeoxycholic acid	1.20604e+06	1.23077e+06	1.12083e+06	1.18588e+06
M351T174	174.243000	Lipoxin a4	1.35687e+06	940304	1.22274e+06	1.1733e+06
M387T54	54.492600	(4e,8e)-10-(4-hydroxy-6-methoxy-7-methyl-3-oxo-1h-2-benzofuran-5-yl)-4,8-dimethyldeca-4,8-dienoic acid	514993	481084	2.50742e+06	1.16783e+06
M385T175	175.165500	17-phenoxytrinorprostaglandin f2.alpha.	1.15762e+06	937661	1.39263e+06	1.16264e+06
M171T189	188.926000	1,4-cyclohexanedicarboxylic acid	206774	1.8671e+06	1.40375e+06	1.15921e+06
M269T198	197.506000	Estrone	1.49873e+06	680593	1.15859e+06	1.11264e+06
M383T294	294.264000	Isorhynchophylline	1.03708e+06	1.17401e+06	1.11744e+06	1.10951e+06
M361T178	177.648500	2-methoxy-6-pentadecylbenzoic acid	1.75889e+06	1.31827e+06	222323	1.09983e+06
M150T344	343.686500	1,4-piperazinediethanesulfonic acid	825101	600064	1.81184e+06	1.079e+06
M214T395	395.275500	Kinetin	594557	504202	2.01441e+06	1.03772e+06
M379T32	31.596700	[glu1] trh	1.37247e+06	671010	1.02361e+06	1.02236e+06
M238T32	31.578800	S-phenylmercapturic acid	370949	929792	1.73374e+06	1.0115e+06
M200T89	89.254800	Cyclohexylsulfamate	830899	416406	1.75845e+06	1.00192e+06
M345T339	339.489000	Oryzalin	649044	666444	1.66566e+06	993717
M301T342	342.366000	5,7,3',4',5'-pentahydroxyflavone	599463	602714	1.77098e+06	991053
M179T61	60.895500	Theophylline	665290	360515	1.93362e+06	986476
M637T59	58.822400	Ginsenoside f1	1.15988e+06	932039	802929	964950
M383T32	31.836600	Artesunate	1.32944e+06	619704	896740	948627
M504T124	124.048000	Destruxin a	1.51749e+06	1.14557e+06	159538	940864
M183T361	360.724000	Thiouric acid	887562	1.00508e+06	897261	929967
M164T456	456.497000	7-methylguanine	960678	872321	904288	912429
M339T342	342.366000	Fructose 1,6-diphosphate	620881	637395	1.27349e+06	843922
M522T252	252.332000	1h-indole-3,5-dicarboxylic acid, 1-[3-[4-(decyloxy)phenoxy]-2-oxopropyl]-, 3-methyl ester	1.39142e+06	871189	267817	843475
M397T51	51.414900	Atorvastatin	510620	1.06225e+06	928929	833932
M835T126	126.220000	1,2-di(4z,7z,10z,13z,16z,19z-docosahexaenoyl)-sn-glycero-3-phosphoethanolamine	1.02965e+06	953790	451552	811665
M438T205	205.472000	N-arachidonoyldopamine	786887	605138	1.01866e+06	803560
M377T169	169.046500	9-deoxy-9-methylene-16,16-dimethylprostaglandin e2	596933	354420	1.41741e+06	789587
M563T171	170.991000	L-homoarginine	536982	490350	1.23599e+06	754441
M301T18	17.930100	Abietic acid	762185	811901	673824	749303
M421T22	22.400400	.alpha.,.alpha.'-trehalose 6-phosphate	1.46081e+06	449468	293881	734721
M329T332	332.079000	4,2'-dihydroxy-3,4',6'-trimethoxychalcone	853555	806305	468614	709491
M295T291	290.611500	C10-dats (tentative)	275232	878794	890930	681652
M497T434	433.516500	Butanoic acid, 4-(2,4-dichlorophenoxy)-	737018	996408	129006	620811
M163T208	208.151500	4-isopropylbenzoic acid	526483	587328	717182	610331
M499T21	20.710100	D-myo-inositol-3,4,5,6-tetraphosphate	249447	250249	1.31112e+06	603605
M331T215	215.427500	Tienilic acid	360170	326667	1.05135e+06	579397
M371T32	31.836600	Biocytin	585581	171992	972233	576602
M293T189	188.991000	2-propenamide, 2-cyano-3-(3,4-dihydroxyphenyl)-n-(phenylmethyl)-, (2e)-	409976	879761	337119	542285
M295T385	385.295000	Propanoic acid, 3-[[[2-[(aminoiminomethyl)amino]-4-thiazolyl]methyl]thio]-	861966	698224	45624.3	535272
M149T23	22.554100	Thymol	233059	439946	785271	486092
M229T318	318.238000	Naproxen	277577	126246	845255	416359
M151T82	81.982900	4-methoxybenzoic acid	179486	556000	436382	390623
M381T44	43.638100	Ibuprofen .beta.-d-glucuronide	301001	494612	323816	373143
M259T450	449.572000	D-mannose 6-phosphate	490944	457868	133821	360878
M305T296_2	295.855000	(-)-epigallocatechin	672434	288423	117217	359358
M503T348	348.016000	Raffinose	357307	408694	304713	356905
M306T288	288.341000	Trp-Cys	97630.1	141950	825961	355181
M387T361	361.426000	Visnadine	256292	406247	264490	309010
M632T424	424.243000	6'-sialyllactose	137314	107355	667143	303937
M794T36	36.122800	Pg 38:6	270365	257025	300864	276085
M483T166	165.827000	1-palmitoyl-2-hydroxy-sn-glycero-3-phospho-(1'-rac-glycerol)	177326	359664	174421	237137
M246T16	15.929500	Asp-Asn	224270	153575	140313	172719
M541T348	347.602500	(2s)-6-[(2s)-5,7-dihydroxy-2-(4-hydroxyphenyl)-4-oxo-2,3-dihydrochromen-8-yl]-5,7-dihydroxy-2-(4-hydroxyphenyl)-2,3-dihydrochromen-4-one	97338.3	92515.3	74921.3	88258.3

## Sheet: pos(Deer)
ID	Rt(s)	Name	Deer-1	Deer-2	Deer-3	Average
M162T359_3	358.842000	L-carnitine	2.11741e+10	2.04364e+10	2.63366e+10	2.2649e+10
M136T162_2	162.033000	Adenine	1.41788e+10	1.28503e+10	2.30276e+10	1.66856e+10
M132T350_4	350.170000	Creatine	8.88845e+09	8.52452e+09	1.14646e+10	9.62585e+09
M524T193_3	193.075500	1-stearoyl-2-hydroxy-sn-glycero-3-phosphocholine	8.2612e+09	7.61544e+09	1.25067e+10	9.46112e+09
M496T197_3	196.597000	1-palmitoyl-sn-glycero-3-phosphocholine	6.78222e+09	6.23971e+09	1.49427e+10	9.32155e+09
M787T146_2	145.523000	1-stearoyl-2-linoleoyl-sn-glycero-3-phosphocholine	1.01981e+10	9.72005e+09	7.78505e+09	9.23439e+09
M785T145	144.896500	Arachidonoylthiophosphorylcholine	4.19224e+09	1.26536e+10	9.01025e+09	8.61871e+09
M759T148	147.527000	1-palmitoyl-2-linoleoyl-sn-glycero-3-phosphocholine	8.13363e+09	7.6488e+09	8.32904e+09	8.03716e+09
M114T175_3	174.605500	5-aminolevulinic acid	4.82985e+09	4.28954e+09	1.01337e+10	6.41771e+09
M520T196_3	195.545000	Lpc 18:2	7.26959e+09	6.60223e+09	3.91257e+09	5.92813e+09
M131T449_1	449.061000	Agmatine	5.07074e+09	4.75002e+09	6.58222e+09	5.46766e+09
M261T312	311.740000	Khellin	3.47759e+09	3.55844e+09	8.35301e+09	5.12968e+09
M274T69_3	69.188750	Fenpropidin	4.36789e+09	5.12363e+09	5.3013e+09	4.93094e+09
M118T277_2	276.873500	Betaine	4.18386e+09	3.9345e+09	4.35229e+09	4.15688e+09
M811T142_2	142.420500	1-stearoyl-2-arachidonyl-sn-glycero-3-phosphocholine	3.17195e+09	3.08174e+09	5.45589e+09	3.90319e+09
M221T47	47.354000	Xylazine	5.12894e+08	4.17573e+08	9.42807e+09	3.45284e+09
M258T390_3	390.320500	Glycerophosphocholine	1.62588e+09	1.58322e+09	6.82738e+09	3.34549e+09
M522T194_2	193.951000	1-oleoyl-sn-glycero-3-phosphocholine	2.93473e+09	2.7178e+09	4.05423e+09	3.23559e+09
M202T114_3	113.501500	Cyclovirobuxin d	4.87984e+09	4.00375e+09	7.43378e+07	2.98598e+09
M235T279	278.997000	Perseitol	2.95065e+09	2.91991e+09	2.80117e+09	2.89058e+09
M204T311_1	311.216000	Acetyl-dl-carnitine	2.40722e+09	2.21642e+09	3.36799e+09	2.66388e+09
M105T370	370.322000	DL-cysteine	2.98613e+09	2.83269e+09	2.06846e+09	2.62909e+09
M704T181_1	181.434500	Palmitoyl sphingomyelin	2.21027e+09	2.0366e+09	3.25863e+09	2.50183e+09
M170T428	428.171000	1-methyl-l-histidine	1.43152e+09	1.92804e+09	4.07818e+09	2.47925e+09
M369T30_2	29.504150	5.alpha.-cholest-7-en-3.beta.-ol	2.0278e+09	2.08391e+09	3.14487e+09	2.41886e+09
M302T66_2	65.912900	Pro-Trp	1.93431e+09	1.85048e+09	2.14276e+09	1.97585e+09
M513T29	28.587000	N-myristoylsphinganine	1.80244e+09	1.92263e+09	1.97974e+09	1.90161e+09
M102T38	37.508400	Hexylamine	1.02888e+09	2.2238e+09	2.07701e+09	1.77656e+09
M757T154	153.577000	PC(16:0/16:0)	1.39315e+09	1.18182e+09	2.61205e+09	1.72901e+09
M775T156_1	156.163000	Thioetheramide-PC	1.53675e+09	1.31346e+09	2.20412e+09	1.68478e+09
M783T147	147.039500	2-oleoyl-1-palmitoyl-sn-glycero-3-phosphocholine	1.47121e+09	1.4018e+09	2.02572e+09	1.63291e+09
M116T315	314.677500	L-hydroxyarginine	1.37204e+09	1.27259e+09	1.83413e+09	1.49292e+09
M137T171_2	171.327000	Hypoxanthine	8.4253e+08	7.4522e+08	1.72794e+09	1.10523e+09
M76T334_2	334.121000	Trimethylamine n-oxide	9.62785e+08	9.1202e+08	1.36078e+09	1.07853e+09
M510T195	194.665500	1-heptadecanoyl-sn-glycero-3-phosphocholine	7.34542e+08	6.65616e+08	1.79825e+09	1.06614e+09
M160T391_1	391.154000	Dl-2-aminocaprylic acid	9.22008e+08	8.37873e+08	1.24595e+09	1.00194e+09
M232T204_2	204.420000	4-(methylnitrosamino)-1-(3-pyridyl)-1-butanol	8.93669e+08	8.46157e+08	1.24972e+09	9.96515e+08
M262T488_2	488.008000	Neolinustatin	1.18302e+09	8.94902e+08	9.00446e+08	9.9279e+08
M123T63	63.275950	Niacinamide	1.11789e+09	1.02603e+09	7.66506e+08	9.70141e+08
M125T291	290.605000	Penicillic acid	1.49236e+09	5.92163e+08	8.25425e+08	9.69982e+08
M246T121	120.626000	4-acetamidoantipyrin	7.36565e+08	6.32444e+08	1.40558e+09	9.24864e+08
M175T520	519.939000	DL-arginine	9.66716e+08	7.96423e+08	1.00378e+09	9.22308e+08
M735T150	149.617500	1,2-dihexadecanoyl-sn-glycero-3-phosphocholine	8.1949e+08	7.99982e+08	1.03027e+09	8.83246e+08
M482T199_2	199.032000	1-pentadecanoyl-sn-glycero-3-phosphocholine	6.21318e+08	5.51057e+08	1.31037e+09	8.27583e+08
M383T28	28.322500	7.alpha.-hydroxy-4-cholesten-3-one	6.57291e+08	5.6517e+08	1.17933e+09	8.00597e+08
M809T152	151.502000	1,2-dioleoyl-sn-glycero-3-phosphatidylcholine	1.07412e+09	9.99796e+08	2.77198e+08	7.83704e+08
M184T181	181.302500	Miltefosine	4.74984e+08	4.28536e+08	1.42539e+09	7.76304e+08
M246T76_2	75.888950	2,4,6-tri-tert-butylaniline	6.76082e+08	6.49966e+08	8.82548e+08	7.36199e+08
M203T298_2	298.169000	Acetylsalicylic acid	7.10728e+08	6.69203e+08	8.00944e+08	7.26958e+08
M218T87_2	87.001550	Prolintane	6.50518e+08	6.09275e+08	8.78565e+08	7.12786e+08
M569T31	31.459600	N-stearoylsphinganine	6.20285e+08	7.35608e+08	7.35272e+08	6.97055e+08
M293T342_3	341.529500	Hydroxyflutamide	2.95069e+08	2.55584e+08	1.43456e+09	6.61739e+08
M767T141	140.908000	1-o-hexadecyl-2-o-(5z,8z,11z,14z,17z-eicosapentaenoyl)-sn-glyceryl-3-phosphorylcholine	8.11382e+08	7.57673e+08	3.39925e+08	6.36326e+08
M218T285_2	284.916500	Securinine	5.2399e+08	4.58559e+08	8.91208e+08	6.24586e+08
M147T427_2	427.053000	Lysine	4.68813e+08	4.68123e+08	7.46748e+08	5.61228e+08
M819T156	155.574500	1-(1z-octadecenyl)-2-(4z,7z,10z,13z,16z,19z-docosahexaenoyl)-sn-glycero-3-phosphocholine	5.71151e+08	4.48201e+08	6.45132e+08	5.54828e+08
M174T317	317.435000	Swainsonine	4.61018e+08	4.25232e+08	7.6953e+08	5.51927e+08
M302T221	221.403000	Trachelanthine	8.97743e+08	6.99489e+08	3.06543e+07	5.42629e+08
M276T465_3	465.410500	Domoic acid	6.48041e+08	4.81529e+08	4.48493e+08	5.26021e+08
M277T342	341.515000	Benzamide, 2-chloro-5-nitro-n-phenyl-	3.64367e+08	3.38427e+08	8.63295e+08	5.2203e+08
M337T509	508.507000	Tabersonine	5.24802e+08	5.15677e+08	4.97443e+08	5.12641e+08
M159T201	201.407500	Beta-estradiol	5.30588e+08	4.73251e+08	4.85167e+08	4.96335e+08
M733T149	148.995500	1-oleoyl-2-myristoyl-sn-glycero-3-phosphocholine	4.05935e+08	3.6332e+08	6.32946e+08	4.674e+08
M257T283	283.268500	Purpurin	4.49943e+08	4.27286e+08	5.02075e+08	4.59768e+08
M376T30	29.736500	Pipamperone	4.37353e+08	4.96471e+08	4.4414e+08	4.59321e+08
M223T282_2	281.936000	Fraxidin	4.77192e+08	4.761e+08	3.9521e+08	4.49501e+08
M277T301_1	300.938000	Flutamide	4.79805e+08	4.71216e+08	3.96732e+08	4.49251e+08
M173T354	354.174500	Arcaine	4.39156e+08	4.11364e+08	4.31714e+08	4.27411e+08
M253T171_2	170.692000	4'-methoxyflavone	3.85138e+07	4.23389e+07	1.18033e+09	4.20395e+08
M146T384	383.523000	Acetylcholine	3.41655e+08	3.02244e+08	6.0611e+08	4.16669e+08
M518T197	197.138500	Lpc 18:3	4.16316e+08	4.42752e+08	3.69531e+08	4.09533e+08
M707T151	150.698000	1-myristoyl-2-palmitoyl-sn-glycero-3-phosphocholine	4.57754e+08	4.20699e+08	3.42372e+08	4.06942e+08
M203T504	504.475000	Ng,ng-dimethyl-l-arginine	2.78713e+08	2.45656e+08	6.69334e+08	3.97901e+08
M90T350	349.548000	Sarcosine	3.60389e+08	3.3809e+08	4.72009e+08	3.90163e+08
M795T140	140.417000	1-(1z-octadecenyl)-2-(5z,8z,11z,14z-eicosatetraenoyl)-sn-glycero-3-phosphocholine	4.81881e+08	4.61766e+08	2.08356e+08	3.84001e+08
M769T144	143.545000	1-hexadecyl-2-(5z,8z,11z,14z-eicosatetraenoyl)-sn-glycero-3-phosphocholine	4.60456e+08	4.29348e+08	2.40313e+08	3.76706e+08
M793T122	121.831500	1-o-hexadecyl-2-o-(4z,7z,10z,13z,16z,19z-docosahexaenoyl)-sn-glyceryl-3-phosphorylcholine	5.43438e+08	4.74973e+08	9.8666e+07	3.72359e+08
M835T142	141.556000	1-docosahexaenoyl-2-stearoyl-sn-glycero-3-phosphocholine	3.99686e+08	3.99331e+08	3.06264e+08	3.68427e+08
M294T326	325.822000	N-fructosyl isoleucine	3.186e+08	3.11179e+08	4.49237e+08	3.59672e+08
M484T30	29.966550	N-lauroyl-d-erythro-sphinganine	3.36868e+08	3.58732e+08	3.80492e+08	3.58697e+08
M318T71	71.218100	Phytosphingosine	2.85035e+08	2.8713e+08	4.66321e+08	3.46162e+08
M338T32	32.385650	Erucamide	3.27541e+08	3.18003e+08	3.79977e+08	3.4184e+08
M103T359_1	358.847000	2-imidazolidinethione	3.15604e+08	3.03667e+08	3.93604e+08	3.37625e+08
M480T188_1	187.804000	1-(1z-hexadecenyl)-sn-glycero-3-phosphocholine	3.61629e+08	3.59114e+08	2.27084e+08	3.15942e+08
M276T302	301.703500	Oxaprozin	3.38774e+08	3.60631e+08	2.483e+08	3.15902e+08
M298T321	320.782000	S-methyl-5'-thioadenosine	2.77132e+08	2.45825e+08	4.16955e+08	3.13304e+08
M293T437_2	436.892000	Ethylenediaminetetraacetic acid	5.07293e+08	4.20517e+08	2.97094e+06	3.1026e+08
M192T60	59.779000	2,6-di-tert-butylpyridine	4.77601e+08	4.25252e+08	9.88914e+06	3.04247e+08
M774T150	149.638000	N-oleoyl-d-erythro-sphingosylphosphorylcholine	2.09819e+08	1.93034e+08	4.62108e+08	2.8832e+08
M468T201_2	201.194500	1-myristoyl-sn-glycero-3-phosphocholine	2.70604e+08	2.45604e+08	3.32986e+08	2.83065e+08
M354T314	314.195500	Alitame	2.19405e+08	1.94762e+08	4.30766e+08	2.81645e+08
M143T339	338.874000	Ectoine	3.92255e+08	3.71747e+08	8.00495e+07	2.8135e+08
M104T482	482.084000	D-2-aminobutyric acid	2.15122e+08	2.81256e+08	3.02854e+08	2.66411e+08
M268T322	322.340000	Adenosine	2.90759e+08	2.29807e+08	2.69613e+08	2.63393e+08
M143T84	84.483450	Succinic acid n,n-dimethylhydrazide	2.17245e+08	1.79284e+08	3.93278e+08	2.63269e+08
M105T33	32.847900	4-methylbenzyl alcohol	3.9764e+08	2.98779e+08	7.24128e+07	2.56277e+08
M293T322	321.546500	Trans-crocetin	1.94467e+08	1.77849e+08	3.794e+08	2.50572e+08
M249T494	493.975000	Parthenolide	2.04605e+08	2.06704e+08	3.32542e+08	2.47951e+08
M206T73	72.658350	Dexpanthenol	2.30846e+08	2.16769e+08	2.49864e+08	2.32493e+08
M482T200_1	200.323500	1-hexadecyl-sn-glycero-3-phosphocholine	2.19335e+08	1.90904e+08	2.7967e+08	2.2997e+08
M208T86_2	86.004500	Oseltamivir	1.52602e+08	1.32946e+08	3.13543e+08	1.99697e+08
M170T389	389.170500	3-methyl-l-histidine	1.8544e+08	1.71172e+08	2.41291e+08	1.99301e+08
M522T174	173.654500	Lpc 18:1	1.5015e+08	1.55628e+08	2.88812e+08	1.98197e+08
M281T203_1	203.109000	Ipriflavone	1.34759e+08	1.25937e+08	3.32266e+08	1.97654e+08
M731T149	149.474500	1,2-dipalmitoleoyl-sn-glycero-3-phosphocholine	2.40765e+08	2.20329e+08	1.24566e+08	1.9522e+08
M245T292	292.213000	Piceatannol	1.38397e+08	1.22336e+08	3.23015e+08	1.94582e+08
M428T30	30.055600	Stearoylcarnitine	1.90473e+08	1.93791e+08	1.93973e+08	1.92746e+08
M223T302	301.660000	1-methyl-3-isobutylxanthine	8.79167e+07	8.71879e+07	3.96145e+08	1.90416e+08
M485T36	35.953900	18.beta.-glycyrrhetic acid methyl ester	3.90112e+08	1.64822e+08	4.37053e+06	1.86435e+08
M309T413_2	413.344500	Vincanidine	1.62064e+08	1.58413e+08	2.27123e+08	1.82534e+08
M230T151	150.893000	Lauryldimethylamine oxide	1.88055e+08	1.60059e+08	1.84438e+08	1.77517e+08
M298T299_2	299.349500	Albendazole sulfone	1.90139e+08	1.86486e+08	1.48411e+08	1.75012e+08
M189T535_1	535.270000	N,n,n-trimethyllysine	1.25934e+08	1.10398e+08	2.77721e+08	1.71351e+08
M104T390	390.320500	Choline	8.63294e+07	8.22345e+07	3.3869e+08	1.69085e+08
M246T246_1	246.089000	Cycloheximide	1.2421e+08	1.08911e+08	2.44633e+08	1.59251e+08
M118T354	353.533000	Guanidoacetic acid	1.36466e+08	1.37614e+08	2.00436e+08	1.58172e+08
M146T360	360.244500	G-guanidinobutyrate	1.6551e+08	1.79946e+08	1.16853e+08	1.54103e+08
M173T128	127.638000	Deoxypeganine	7.65868e+07	6.99352e+07	3.11236e+08	1.52586e+08
M364T422	422.375000	Tepraloxydim	1.83838e+08	1.7395e+08	8.93115e+07	1.49033e+08
M232T263_1	262.527500	Isobutyryl-l-carnitine	1.1962e+08	1.0579e+08	2.13399e+08	1.4627e+08
M149T129	128.887000	Nornicotine	1.5026e+07	1.2122e+07	4.04451e+08	1.43866e+08
M251T210_2	209.977500	Brazilin	1.53252e+08	1.34882e+08	1.40614e+08	1.42916e+08
M273T283_1	283.383000	Canarione	1.42004e+08	1.35355e+08	1.47864e+08	1.41741e+08
M289T160_2	160.359000	Fluconazole	6.72733e+07	2.34732e+08	1.0912e+08	1.37042e+08
M251T338	337.779000	Diphenylphosphate	1.00126e+08	9.60995e+07	2.10273e+08	1.355e+08
M221T390	390.320500	2-(4-pyridyl)-4-methylthiazole-5-carboxylic acid	7.98846e+07	7.5612e+07	2.41798e+08	1.32431e+08
M229T376_2	376.133500	L-leucyl-l-proline	1.0284e+08	9.27151e+07	1.99906e+08	1.31821e+08
M259T261	261.483000	Gamma-l-glutamyl-l-glutamic acid	2.19343e+07	1.61071e+07	3.5335e+08	1.30464e+08
M228T123	122.527000	Flindersine	1.04993e+08	8.78667e+07	1.78886e+08	1.23915e+08
M156T505	504.537000	Histidine	1.47823e+08	1.3284e+08	9.10248e+07	1.23896e+08
M144T117	116.625000	D-(+)-Galactosamine	8.92636e+07	7.7421e+07	2.02337e+08	1.23007e+08
M198T299	299.180000	Bifenazate	7.03219e+07	7.88529e+07	2.19102e+08	1.22759e+08
M283T316	315.987500	Niflumic acid	1.2258e+08	1.1808e+08	1.27408e+08	1.2269e+08
M277T28_2	28.461450	Stearidonic acid	1.10007e+08	1.17767e+08	1.33472e+08	1.20415e+08
M183T103	103.167000	Harmane	6.47493e+07	6.31022e+07	2.22809e+08	1.16887e+08
M207T355	355.488500	6,7-dimethylesculetin	9.21201e+07	8.26584e+07	1.73714e+08	1.16164e+08
M129T362_1	362.208500	Dulcitol	1.1617e+08	1.46283e+08	8.17363e+07	1.1473e+08
M414T208	207.602500	Glycodeoxycholic acid	1.36389e+08	1.21648e+08	8.34667e+07	1.13835e+08
M248T248	247.639000	Imazethapyr	8.40649e+07	8.71613e+07	1.70144e+08	1.1379e+08
M86T271	271.320000	Piperidine	1.02517e+08	9.18487e+07	1.46867e+08	1.13744e+08
M133T30	29.862650	2-amino-1-phenylbutane	7.56538e+07	1.15615e+08	1.48682e+08	1.13317e+08
M119T32	32.165200	Zerumbone	1.24058e+08	1.07928e+08	9.64254e+07	1.0947e+08
M206T76	75.756000	Moxonidine	1.3706e+08	9.47044e+07	9.5064e+07	1.08943e+08
M132T269	268.668000	Leucine	8.44219e+07	7.3484e+07	1.64997e+08	1.07634e+08
M227T175	174.605500	Creatinine	5.02628e+07	4.044e+07	2.22875e+08	1.04526e+08
M170T350	349.549500	Cysteic acid	8.55524e+07	7.71456e+07	1.49028e+08	1.03909e+08
M165T399	399.212000	Lumazine	1.4412e+08	1.9343e+07	1.2733e+08	9.6931e+07
M245T348	347.561000	3,3'-dimethoxybenzidine	7.07676e+07	6.321e+07	1.5622e+08	9.67326e+07
M175T335	335.193000	.alpha.-ionone	6.60966e+07	6.45341e+07	1.54798e+08	9.51428e+07
M290T79	78.605400	Fingolimod	8.9664e+07	7.68392e+07	1.15171e+08	9.38914e+07
M289T322	321.508500	Myclobutanil	1.11222e+08	9.57527e+07	7.21946e+07	9.30564e+07
M365T395	394.914000	Lactose	1.08504e+08	9.7889e+07	7.04217e+07	9.22715e+07
M258T147	146.945000	Myristamine oxide	1.02814e+08	9.03228e+07	8.13938e+07	9.15101e+07
M234T418_1	417.872000	Imazapic	7.34157e+07	7.2698e+07	1.27283e+08	9.11321e+07
M156T582_1	581.526500	L-Histidine	9.20901e+07	8.04077e+07	1.00284e+08	9.09271e+07
M155T349	348.995500	1-naphthalenamine	3.94706e+07	3.77823e+07	1.93337e+08	9.01966e+07
M144T277	276.519500	Stachydrine	6.96234e+07	6.53082e+07	1.34611e+08	8.98476e+07
M91T30	29.998950	Benzyl alcohol	8.08168e+07	8.52787e+07	1.022e+08	8.94319e+07
M279T296	295.986000	1-(4-bromoanilino)cyclohexanecarbonitrile	8.68535e+07	8.15719e+07	9.88681e+07	8.90978e+07
M245T300	300.266000	Diethyl phthalate	5.17493e+07	4.31299e+07	1.70453e+08	8.84442e+07
M310T321	320.856000	Gln-tyr	2.93939e+07	3.60212e+07	1.98113e+08	8.78427e+07
M115T305	305.238000	N-.alpha.-acetyl-l-ornithine	1.10401e+08	1.16939e+08	3.51054e+07	8.74816e+07
M113T79	78.755300	Vigabatrin	2.70733e+07	3.27989e+07	1.95593e+08	8.51552e+07
M223T215_2	215.441000	6-hydroxyflavanone	6.26808e+07	5.5031e+07	1.33665e+08	8.37921e+07
M213T343	342.785500	Rotenone	7.81538e+07	8.7992e+07	8.44093e+07	8.35183e+07
M207T630	630.227000	Isoeugenyl acetate	8.22676e+07	8.23031e+07	8.48483e+07	8.31396e+07
M178T100	100.075100	D-glucosaminic acid	2.04453e+07	1.81915e+07	2.10448e+08	8.30282e+07
M391T30	30.162800	Dioctyl phthalate	7.41926e+07	6.31815e+07	1.1028e+08	8.25512e+07
M216T466_2	465.818500	Atrazine	7.64378e+07	9.45664e+07	6.90661e+07	8.00235e+07
M365T498	498.133000	Met-Ser-Lys	7.52537e+07	7.98117e+07	7.84173e+07	7.78276e+07
M351T398	397.836500	6-ketoprostaglandin e1	7.12163e+07	6.22145e+07	9.70115e+07	7.68141e+07
M176T392	392.421000	L-citrulline	8.41996e+07	7.53383e+07	7.08432e+07	7.67937e+07
M190T113	112.661000	Castanospermine	7.31356e+07	7.22329e+07	7.79124e+07	7.4427e+07
M236T329_1	329.439000	(-)-.alpha.-kainic acid	7.62589e+07	8.23206e+07	6.35475e+07	7.40424e+07
M453T31	31.434350	4'-o-.beta.-d-glucosyl-5-o-methylvisamminol	2.50563e+07	1.97811e+07	1.76278e+08	7.37052e+07
M161T29	29.465650	(-)-caryophyllene oxide	6.17345e+07	6.529e+07	9.30902e+07	7.33716e+07
M133T103	102.985500	Ornithine	3.89821e+07	3.23104e+07	1.45108e+08	7.21335e+07
M222T354	353.517000	Methabenzthiazuron	8.01278e+07	8.42945e+07	5.07078e+07	7.171e+07
M217T366	365.815000	5-methoxypsoralen	6.47196e+07	8.40715e+07	6.41621e+07	7.09844e+07
M112T266	266.262000	1,3,4,6,7,8-hexahydro-2h-pyrimido[1,2-a]pyrimidine	7.1168e+07	6.48998e+07	7.20527e+07	6.93735e+07
M144T281	281.303000	5-(2-hydroxyethyl)-4-methylthiazole	6.60474e+07	7.54354e+07	6.37165e+07	6.83998e+07
M510T197	196.843000	1-o-octadecyl-sn-glyceryl-3-phosphorylcholine	7.21117e+07	6.71635e+07	6.56321e+07	6.83024e+07
M194T333	332.925500	Isoproterenol	7.19797e+07	7.57435e+07	5.61902e+07	6.79711e+07
M88T450	449.686000	Morpholine	5.88829e+07	5.53471e+07	8.9031e+07	6.77537e+07
M239T367	366.874000	D-erythro-imidazolylglycerol phosphate	5.6603e+07	6.71155e+07	7.5576e+07	6.64315e+07
M104T398	398.322000	.gamma.-aminobutyric acid	6.9112e+07	7.32238e+07	5.61453e+07	6.61603e+07
M248T326	325.532500	Meperidine	5.19314e+07	4.50071e+07	1.01372e+08	6.61036e+07
M251T37	37.262500	.gamma.-glu-cys	1.51056e+07	1.34485e+07	1.66648e+08	6.50675e+07
M115T62	61.781950	Dihydrouracil	5.02829e+07	5.33552e+07	9.13352e+07	6.49911e+07
M537T313	313.448500	6-oxomometasone furoate	6.18796e+07	5.91412e+07	7.39034e+07	6.49747e+07
M235T32_2	32.004200	Lidocaine	2.78804e+06	1.40658e+06	1.87618e+08	6.39377e+07
M143T290	290.411500	Pimelic acid	7.03144e+07	7.18138e+07	4.78224e+07	6.33169e+07
M355T224	224.348000	.gamma.-muricholic acid	7.76596e+07	6.22409e+07	4.82318e+07	6.27108e+07
M158T385	384.508000	2-(4-amino-1-piperidinyl)acetamide	6.00011e+07	5.95931e+07	6.31397e+07	6.09113e+07
M831T159	158.716000	1,2-diarachidonoyl-sn-glycero-3-phosphocholine	3.77392e+07	3.02658e+07	1.13607e+08	6.05374e+07
M111T42	42.206400	2,5-dihydroxybenzaldehyde	6.22987e+07	5.61679e+07	6.18439e+07	6.01035e+07
M230T466	465.756000	Propazine	7.94586e+07	6.00962e+07	4.06688e+07	6.00746e+07
M85T311	311.216000	1h-1,2,4-triazol-3-amine	5.84565e+07	4.8412e+07	7.31921e+07	6.00202e+07
M409T34	33.623500	Beclomethasone	1.09727e+08	5.93558e+07	9.0545e+06	5.93789e+07
M162T118	117.875000	2-aminoadipic acid	3.78834e+07	4.78154e+07	9.17276e+07	5.91421e+07
M330T386	386.201500	Profluralin	1.00079e+08	3.24488e+07	4.36549e+07	5.87276e+07
M88T579	579.481000	Diethanolamine	5.3528e+07	7.37643e+07	4.71885e+07	5.81603e+07
M214T204	204.072500	Simetryn	6.0036e+07	4.83406e+07	6.56008e+07	5.79925e+07
M177T185	185.203000	3-hydroxy-4-methoxycinnamic acid	5.53474e+07	5.76324e+07	6.08408e+07	5.79402e+07
M147T499	499.319000	5,6-dimethylbenzimidazole	8.34426e+07	4.5142e+07	4.42234e+07	5.76027e+07
M226T391	391.021500	Ethyl 3-indoleacetate	3.02017e+07	3.04044e+07	1.11603e+08	5.74029e+07
M286T65	64.507500	Fludarabine	1.03312e+07	1.18821e+07	1.48603e+08	5.69388e+07
M250T241	240.924000	Isoxadifen-ethyl	4.24809e+07	3.43975e+07	9.35594e+07	5.68126e+07
M166T261	261.148000	Phenylalanine	3.83573e+07	3.12224e+07	1.00106e+08	5.65619e+07
M315T340	339.836000	Carboxyphosphamide	3.87704e+07	3.94501e+07	9.03723e+07	5.61976e+07
M289T341	340.711500	Chloramphenicol	3.97029e+07	3.87688e+07	8.9838e+07	5.61033e+07
M328T465_2	465.491500	Naloxone	5.50209e+07	5.93531e+07	5.38291e+07	5.60677e+07
M295T108	107.668000	9-oxo-10(e),12(e)-octadecadienoic acid	4.47545e+07	4.21533e+07	8.12224e+07	5.60434e+07
M184T390	390.320500	3,5,9-trioxa-4-phosphatetracosan-1-aminium, 7-(acetyloxy)-24-carboxy-4-hydroxy-n,n,n-trimethyl-, inner salt, 4-oxide, (r)-	2.75333e+07	2.55176e+07	1.12101e+08	5.50508e+07
M81T29	29.250050	1,5-hexadien-3-ol	4.69811e+07	4.8631e+07	6.90794e+07	5.48972e+07
M284T75	74.661900	15-deoxy-goyazensolide	6.95919e+07	7.09403e+07	2.30455e+07	5.45259e+07
M118T32	32.138050	Indole	6.2863e+07	5.6992e+07	4.35703e+07	5.44751e+07
M99T116	115.967000	5-methylisoxazol-3-amine	5.67489e+07	3.124e+07	7.50947e+07	5.43612e+07
M173T30	29.508850	5-androstene-3.beta.,17.beta.-diol	4.91146e+07	4.75352e+07	5.9679e+07	5.21096e+07
M229T427	426.945000	Bisphenol a	1.50921e+07	1.33009e+07	1.27293e+08	5.18955e+07
M195T363	363.045000	Caffeine	5.00585e+07	5.68098e+07	4.87836e+07	5.1884e+07
M239T161	161.214000	6-hydroxyflavone	4.41243e+07	6.17865e+07	4.94362e+07	5.17824e+07
M788T178	177.540500	N-docosanoyl-4-sphingenyl-1-o-phosphorylcholine	4.26868e+07	4.4269e+07	6.77225e+07	5.15594e+07
M165T49	48.684800	Trans-traumatic acid	3.33151e+07	3.30012e+07	8.74781e+07	5.12648e+07
M385T300	299.522000	Thyrotropin-releasing hormone	6.05729e+07	6.24223e+07	2.86751e+07	5.05568e+07
M157T116	115.768000	4-ketopimelic acid	5.50177e+07	5.52183e+07	4.13246e+07	5.05202e+07
M169T38	38.112350	Norharmane	5.87403e+07	5.34578e+07	3.82405e+07	5.01462e+07
M174T60	60.234100	3,4-dimethylmethcathinone	6.21036e+07	5.84534e+07	2.96808e+07	5.00793e+07
M160T346	346.032000	Pargyline	5.82998e+07	5.99283e+07	3.06296e+07	4.96192e+07
M375T144	144.217000	Glu-Val-Lys	5.06574e+07	5.24212e+07	4.52644e+07	4.94477e+07
M258T285_1	284.662500	Thiobencarb	5.68838e+07	3.76851e+07	5.06863e+07	4.84184e+07
M316T325	325.029500	Oxycodone	4.8564e+07	4.6322e+07	4.99032e+07	4.82631e+07
M393T30	29.988800	Chenodeoxycholate	4.32664e+07	5.42887e+07	4.68055e+07	4.81202e+07
M272T46	46.382500	Asp-Arg	5.03445e+07	4.75926e+07	4.5503e+07	4.78134e+07
M205T173	172.622000	N-methylcytisine	8.20567e+06	7.11238e+06	1.25386e+08	4.69012e+07
M293T282	282.223000	Rucaparib	5.47195e+07	5.80777e+07	2.71649e+07	4.6654e+07
M807T148	147.606000	1-palmitoyl-2-docosahexaenoyl-sn-glycero-3-phosphocholine	1.83816e+07	7.00943e+07	5.01202e+07	4.61987e+07
M299T321_1	321.480000	Phoxim	5.05584e+07	5.44555e+07	3.33016e+07	4.61051e+07
M184T248_2	247.522000	2-amino-9h-pyrido[2,3-b]indole	2.70442e+07	2.30222e+07	8.77112e+07	4.59259e+07
M353T500	499.956500	16-phenoxytetranorprostaglandin a2	5.33543e+07	3.84814e+07	4.53189e+07	4.57182e+07
M95T30	29.520900	Exo-norborneol	4.0735e+07	3.87432e+07	5.75187e+07	4.56656e+07
M145T418	418.249500	Ethephon	3.19758e+07	6.89164e+07	3.3586e+07	4.48261e+07
M523T30	30.000050	Angeloylgomisin h	3.1346e+07	6.58213e+07	3.55784e+07	4.42485e+07
M237T210	209.615000	Carbamazepine	1.41925e+07	1.3952e+07	1.03707e+08	4.39506e+07
M259T107_1	107.370000	1,3-benzenediol, 5-methyl-4-[(1r,6r)-3-methyl-6-(1-methylethenyl)-2-cyclohexen-1-yl]-	2.35877e+07	2.16161e+07	8.61417e+07	4.37819e+07
M128T581	581.495000	2,6-diaminopimelic acid	4.31584e+07	4.54945e+07	4.06782e+07	4.31104e+07
M508T198	197.720000	1-(1z-octadecenyl)-sn-glycero-3-phosphocholine	3.71763e+07	2.79985e+07	6.41076e+07	4.30941e+07
M315T29	29.292950	Euphorbiasteroid	3.41931e+07	2.92296e+07	6.4723e+07	4.27152e+07
M244T157	157.386000	Capecitabine	3.62117e+07	3.37077e+07	5.70764e+07	4.23319e+07
M242T71_1	71.197650	7-ethoxyresorufin	3.47217e+07	3.58434e+07	5.59994e+07	4.21881e+07
M475T138	138.272500	(3r,7r,9s,10s,12s,13r,14s,17r)-17-((2r)-6,7-dihydroxy-6-methylheptan-2-yl)-10,13-dimethylhexadecahydro-1h-cyclopenta[a]phenanthrene-3,7,12-triol	4.10096e+07	3.49066e+07	4.88748e+07	4.1597e+07
M137T632	632.248000	2,3,5,6-tetramethylpyrazine	3.73913e+07	4.93971e+07	3.72047e+07	4.1331e+07
M192T307	306.845000	Pyridoxine	3.48708e+07	3.56864e+07	5.30803e+07	4.12125e+07
M279T36	36.291500	Sulfamethazine	3.67317e+07	3.29275e+07	5.34772e+07	4.10455e+07
M215T213	213.452000	2,4-dihydroxybenzophenone	6.461e+07	2.73332e+07	2.58726e+07	3.92719e+07
M273T419	418.617000	Sotalol	3.59244e+07	3.29982e+07	4.76192e+07	3.88473e+07
M161T540	540.300000	N6-methyl-l-lysine	2.33659e+07	2.0327e+07	7.07174e+07	3.81368e+07
M149T409	409.336000	Monoisobutyl phthalate	3.58884e+07	2.96942e+07	4.76907e+07	3.77578e+07
M301T29	28.587000	Prostaglandin f2.beta.	3.15901e+07	2.41931e+07	5.70826e+07	3.76219e+07
M355T397	396.798000	Carboplatin	5.0718e+07	4.14624e+07	1.80464e+07	3.67423e+07
M457T483	483.427000	Lobaric acid	4.94821e+07	4.22432e+07	1.81983e+07	3.66412e+07
M261T292	292.423000	Demethylbellidifolin	2.51708e+07	2.21068e+07	6.03517e+07	3.58764e+07
M363T301	301.014000	Met-Gly-Arg	4.12909e+07	3.97345e+07	2.58403e+07	3.56219e+07
M209T30	30.000050	Asn-Arg-Lys	3.13345e+07	3.55028e+07	3.95825e+07	3.54732e+07
M291T246	245.629000	Trimethoprim	3.07258e+07	2.75448e+07	4.69056e+07	3.50587e+07
M473T328	327.674000	Glomellic acid	3.91065e+07	3.88038e+07	2.66808e+07	3.48637e+07
M101T391_1	391.133500	4-(2-methyl-4-chlorophenoxy)butyric acid methyl ester	3.34897e+07	2.98057e+07	3.98923e+07	3.43959e+07
M282T33	32.561900	Sphingosine	2.86089e+07	2.73772e+07	4.68105e+07	3.42655e+07
M186T68	67.750200	N-hydroxy-4-aminobiphenyl	2.50988e+07	2.2854e+07	5.41333e+07	3.40287e+07
M156T431	431.209500	DL-histidine	3.04625e+07	2.92674e+07	4.19642e+07	3.3898e+07
M210T200	200.418000	2,2-bis[hydroxymethyl]-2,2',2''-nitrilotriethanol	5.16603e+07	1.50757e+07	3.44592e+07	3.37317e+07
M327T86	85.692600	N-(1-amino-3,3-dimethyl-1-oxobutan-2-yl)-1-pentyl-1h-indole-3-carboxamide	2.7634e+07	2.66816e+07	4.53446e+07	3.322e+07
M137T684	684.344500	Ligustrazine hcl	3.32818e+07	3.04184e+07	3.5217e+07	3.29724e+07
M204T311_2	311.218500	Acetylcarnitine	2.65394e+07	2.89523e+07	4.30342e+07	3.2842e+07
M355T33_2	32.702850	.beta.-muricholic acid	2.69549e+07	2.53328e+07	4.59077e+07	3.27318e+07
M147T386	386.045000	D-glutamine	3.97088e+07	3.32699e+07	2.34121e+07	3.21303e+07
M216T346	346.421000	Cycloate	3.6965e+06	2.45115e+07	6.79892e+07	3.20657e+07
M135T32	32.157950	3,4-dimethylbenzaldehyde	3.51285e+07	3.35553e+07	2.69136e+07	3.18658e+07
M256T33	32.801600	Palmitamide	3.13892e+07	2.85003e+07	3.53971e+07	3.17622e+07
M270T346_1	346.235000	Wogonin	1.38903e+07	1.3015e+07	6.59808e+07	3.0962e+07
M166T47	46.770300	DL-phenylalanine	2.91605e+07	3.6172e+07	2.65342e+07	3.06222e+07
M215T30_2	29.504150	5alpha-androstan-17beta-ol-3-one	2.41532e+07	2.474e+07	4.26412e+07	3.05115e+07
M363T153	152.718000	Hydrocortisone	1.91182e+07	1.55516e+07	5.62637e+07	3.03112e+07
M267T160	160.171000	Neobavaisoflavone	3.51981e+07	4.5937e+07	9.75315e+06	3.02961e+07
M244T418_2	418.283000	Silodosin	2.92755e+07	2.87494e+07	3.19853e+07	3.00034e+07
M363T298_2	297.744500	Daunorubicin	2.88599e+07	2.71363e+07	3.39169e+07	2.99711e+07
M355T31	30.519300	Glutathione, oxidized	1.91799e+07	2.14279e+07	4.87146e+07	2.97741e+07
M348T228	228.213000	2'-deoxyguanosine 5'-monophosphate	2.33096e+07	2.38105e+07	4.21267e+07	2.9749e+07
M129T280	280.420500	4-piperidinecarboxamide	1.75004e+07	1.59765e+07	5.56485e+07	2.97085e+07
M237T260	260.226000	2'-hydroxy-4'-methoxychalcone	2.8076e+07	2.49369e+07	3.50127e+07	2.93419e+07
M236T100	99.703000	Gelsemine	2.00992e+07	2.01985e+07	4.70432e+07	2.91136e+07
M212T300	299.600500	Methyldopa	2.17831e+07	2.04532e+07	4.48527e+07	2.90296e+07
M169T103	102.598500	3-bromobenzyl alcohol	2.66266e+07	3.30688e+07	2.67455e+07	2.88136e+07
M291T295	294.850500	Gestrinone	2.96717e+07	2.74335e+07	2.89641e+07	2.86898e+07
M104T322	322.083000	Dimethylglycine	3.18504e+07	3.20877e+07	2.16652e+07	2.85344e+07
M452T192	192.138000	Cabergoline	4.30852e+07	4.09545e+07	1.27078e+06	2.84368e+07
M220T488	488.450000	Imazapyr	1.60735e+07	3.82798e+07	3.06919e+07	2.83484e+07
M234T396	395.945500	Gln-ser	1.7139e+07	1.69534e+07	5.02426e+07	2.81117e+07
M208T291	290.513500	3-hydroxykynurenine	2.13665e+07	1.86665e+07	4.41059e+07	2.80463e+07
M622T157	157.326000	1,2-dilauroyl-sn-glycero-3-phosphatidylcholine	1.22466e+07	1.3213e+07	5.85838e+07	2.80145e+07
M165T48_2	47.748000	Fenuron	7.57158e+06	6.45282e+06	6.98204e+07	2.79483e+07
M171T299_1	299.349500	O-phenylphenol	2.13474e+07	2.12511e+07	4.03879e+07	2.76621e+07
M369T89	88.785200	Cholesterol	3.24983e+07	9.60408e+06	4.07882e+07	2.76302e+07
M258T328	328.309000	Carboxin	3.14669e+07	3.50446e+07	1.5826e+07	2.74458e+07
M458T257	257.345000	3-oxazolidinecarboxylic acid, 2,2-dimethyl-4-(1-oxo-2-hexadecyn-1-yl)-, 1,1-dimethylethyl ester, (4s)-	3.01584e+07	2.57273e+07	2.61481e+07	2.73446e+07
M247T29	29.465650	(z)-6-octadecenoic acid	2.19177e+07	2.25467e+07	3.74379e+07	2.73008e+07
M322T464	464.453500	Hydrocodone	3.04676e+07	2.84264e+07	2.26263e+07	2.71734e+07
M127T232	232.043000	Diethylcarbamazine	2.59551e+07	2.54066e+07	2.78818e+07	2.64145e+07
M362T74	73.891850	(r)-(+)-arachidonyl-1'-hydroxy-2'-propylamide	2.08796e+07	2.01867e+07	3.7911e+07	2.63258e+07
M99T427	427.053000	2-hexenal	2.21808e+07	2.24996e+07	3.40116e+07	2.62307e+07
M168T288_2	288.112000	4-acetamidobutanoate	2.29599e+07	1.90929e+07	3.59955e+07	2.60161e+07
M835T168	167.980000	1-stearoyl-2-docosahexaenoyl-sn-glycero-3-phosphocholine	2.29467e+07	2.25544e+07	3.18365e+07	2.57792e+07
M259T288	287.940000	Thalidomide	2.54063e+07	2.19468e+07	2.90076e+07	2.54536e+07
M184T317	316.993000	Glycine, n-2-naphthalenyl-, 2-[(3,5-dibromo-2,4-dihydroxyphenyl)methylene]hydrazide	1.92609e+07	1.85012e+07	3.78271e+07	2.51964e+07
M335T92	92.347500	Benzyl butyl phthalate	2.4555e+07	3.85422e+07	1.22744e+07	2.51239e+07
M195T34	33.511000	Tetraethylene glycol	1.39536e+07	1.34198e+07	4.76385e+07	2.5004e+07
M177T165	165.134500	7-methoxycoumarin	2.59877e+07	2.65094e+07	2.19151e+07	2.48041e+07
M447T31	30.676700	Xestospongin c	2.65969e+07	2.16102e+07	2.60264e+07	2.47445e+07
M187T122	121.861000	Ala-Pro	1.72139e+07	1.14224e+07	4.49619e+07	2.45327e+07
M407T96	95.892850	Lincomycin	4.01343e+07	3.30472e+07	104432	2.44286e+07
M393T162	161.992000	6-ketoprostaglandin f1.alpha.	1.63679e+07	1.41621e+07	4.11277e+07	2.38859e+07
M283T29_2	28.587000	5.beta.-pregnane-3.alpha.,17.alpha.,20.alpha.-triol	2.24719e+07	1.96938e+07	2.93573e+07	2.3841e+07
M203T30_2	29.504150	Bisabolol oxide a	1.90576e+07	2.09172e+07	3.14024e+07	2.37924e+07
M213T162	162.002000	Rabenzazole	2.52334e+07	1.91807e+07	2.69249e+07	2.37797e+07
M252T488	488.271500	Prosulfocarb	2.26493e+07	2.37978e+07	2.47867e+07	2.37446e+07
M525T282	281.843500	Brodifacoum	2.28258e+07	2.23123e+07	2.53004e+07	2.34795e+07
M229T54_1	53.651950	Tebuthiuron	2.45717e+07	3.09086e+07	1.46614e+07	2.33806e+07
M152T229	228.987500	Guanine	1.2549e+07	8.70379e+06	4.86931e+07	2.33153e+07
M89T324	324.224000	Butanoic acid	2.55018e+07	2.72372e+07	1.67395e+07	2.31595e+07
M174T210	210.480000	Thr-Ala-Arg	2.2445e+07	1.74788e+07	2.91487e+07	2.30242e+07
M117T150	150.131500	2,2-dimethylbutyric acid	1.26462e+07	1.18512e+07	4.44651e+07	2.29875e+07
M371T93	93.447300	Methyl (1-(cyclohexylmethyl)-1h-indole-3-carbonyl)-l-valinate	2.57924e+07	1.76177e+07	2.544e+07	2.29501e+07
M257T99	98.844100	Isoliquiritigenin	2.64285e+07	2.78035e+07	1.41204e+07	2.27841e+07
M228T201	201.199000	Ametryne	3.34089e+07	2.55482e+07	9.22476e+06	2.27273e+07
M137T47	47.020000	4-hydroxy-3-methoxybenzyl alcohol	3.45168e+07	1.76733e+07	1.57355e+07	2.26419e+07
M247T353_1	352.868500	2-cis-4-trans-abscisic acid	3.09036e+07	2.75613e+07	8.49061e+06	2.23185e+07
M164T56	55.887900	(2-mercaptopropionylamino)acetic acid	2.67829e+06	2.50258e+06	6.15879e+07	2.22563e+07
M248T466_1	466.273500	6-benzyloxycarbonylaminohexanoic acid	2.65903e+07	2.01855e+07	1.97322e+07	2.21694e+07
M314T258	258.358000	Triazophos	2.11138e+07	1.72239e+07	2.78482e+07	2.2062e+07
M303T203_2	203.109000	Hesperetin	1.45728e+07	1.25297e+07	3.90044e+07	2.20356e+07
M72T312	311.537000	1,2-diamino-2-methylpropane	2.49335e+07	2.23139e+07	1.88279e+07	2.20251e+07
M244T260	259.890000	N-acetyl-.beta.-d-mannosamine	1.47967e+07	9.64258e+06	4.11949e+07	2.18781e+07
M148T392	391.811000	Glutamic acid	1.91881e+07	1.72693e+07	2.86837e+07	2.17137e+07
M118T705	704.596000	Valine	3.54144e+07	7.71004e+06	2.19952e+07	2.17065e+07
M411T245_2	244.967000	Geniposide	4.98497e+06	4.7405e+06	5.50382e+07	2.15879e+07
M277T162	162.345500	L-saccharopine	1.7044e+06	1.5696e+06	6.11707e+07	2.14816e+07
M158T52	51.714500	Indole-3-pyruvic acid	1.24261e+07	4.19155e+07	9.7082e+06	2.13499e+07
M184T41	40.555200	4-pyridoxic acid	1.6115e+07	1.49361e+07	3.22499e+07	2.11003e+07
M162T329	329.232500	3-(2-hydroxyethyl)indole	2.90621e+07	1.38221e+07	2.01905e+07	2.10249e+07
M373T224	224.356000	Ursocholic acid	2.59815e+07	2.05893e+07	1.57854e+07	2.07854e+07
M314T299	299.422000	Isazophos	2.24858e+07	2.32608e+07	1.64802e+07	2.07423e+07
M400T176	175.937500	L-palmitoylcarnitine	1.44294e+07	1.3758e+07	3.37847e+07	2.06574e+07
M83T362	362.208500	4-methyl-1h-pyrazole	2.12513e+07	2.54118e+07	1.42211e+07	2.02947e+07
M375T437	437.124000	Fenazaflor	2.88468e+07	2.79066e+07	2.34311e+06	1.96989e+07
M208T119	118.566500	Miglitol	1.4784e+07	1.04679e+07	3.37941e+07	1.9682e+07
M187T67	67.108800	Costunolide	5.88421e+06	5.62406e+06	4.73435e+07	1.96173e+07
M655T24	24.338750	Tetrahydrogambogic acid	2.487e+07	1.57688e+07	1.71519e+07	1.92636e+07
M365T380	379.855500	Coniferin	1.55843e+07	2.69936e+07	1.40789e+07	1.88856e+07
M380T422	421.724000	S-lactoylglutathione	2.20782e+07	2.18241e+07	1.24627e+07	1.87884e+07
M306T331	330.566000	Fosthiazate	1.77402e+07	1.49994e+07	2.3538e+07	1.87592e+07
M217T206	205.674000	2-(2',3',4'-trihydroxybutyl)quinoxaline	5.55831e+06	4.73534e+06	4.59238e+07	1.87392e+07
M118T676	675.585500	L-norvaline	2.84664e+07	1.34257e+07	1.41874e+07	1.86932e+07
M202T376	376.162000	Lobelanidine	1.09411e+06	1.2419e+06	5.35302e+07	1.86221e+07
M267T108	108.421500	Rhein	2.44018e+07	1.89721e+07	1.1688e+07	1.8354e+07
M369T115	115.082500	Coprostanone	9.10601e+06	1.44997e+07	3.12626e+07	1.82894e+07
M399T30_2	30.418300	Calcitriol	1.23515e+07	1.26109e+07	2.9208e+07	1.80568e+07
M111T57	56.797600	Hydroquinone	1.82337e+07	2.0176e+07	1.50525e+07	1.78207e+07
M198T31	31.068450	Dodecanoic acid, 12-[[(cyclohexylamino)carbonyl]amino]-	1.70854e+07	1.93325e+07	1.69113e+07	1.77764e+07
M252T300	300.206000	Benzo(b)fluoranthene	1.64746e+07	1.68169e+07	1.99829e+07	1.77581e+07
M255T29	28.543550	Cis-9-palmitoleic acid	1.44362e+07	1.36917e+07	2.47887e+07	1.76388e+07
M207T434	434.107000	Acetyleugenol	2.15419e+07	2.10143e+07	1.0357e+07	1.76377e+07
M288T292	292.101000	Rutaecarpine	6.26571e+06	4.96474e+06	4.15232e+07	1.75845e+07
M313T31	31.063650	1-palmitoylglycerol	1.99622e+07	1.4465e+07	1.83095e+07	1.75789e+07
M332T257	256.955500	2'-deoxyadenosine 5'-monophosphate	1.7205e+07	1.66719e+07	1.87621e+07	1.75463e+07
M184T475	474.853000	Benzyl alcohol, p-fluoro-.alpha.-[1-(methylamino)ethyl]-, erythro-(.+/-.)-	9.66463e+06	5.7376e+06	3.70515e+07	1.74846e+07
M152T350	349.547500	Norvaline, 5-phosphono-	1.54816e+07	1.33495e+07	2.36221e+07	1.74844e+07
M779T163	163.386000	1,2-di-(9z,12z,15z-octadecatrienoyl)-sn-glycero-3-phosphocholine	2.2416e+07	9.38517e+06	2.05179e+07	1.74397e+07
M307T323	322.645000	5-(galactosylhydroxy)-l-lysine	1.92779e+07	2.0385e+07	1.2577e+07	1.74133e+07
M274T344_1	343.940000	Brompheniramine	1.60693e+07	1.56466e+07	2.0461e+07	1.73923e+07
M208T294	294.189500	2-chloro-2',6'-diethylacetanilide	1.56896e+07	1.53965e+07	2.06159e+07	1.7234e+07
M361T272	272.144000	Ritonavir	1.75898e+07	1.74928e+07	1.65005e+07	1.71944e+07
M585T119	119.038500	Terragine e	1.67547e+07	3.45532e+07	259403	1.71891e+07
M330T354	354.068000	Fluridone	1.20274e+07	1.49278e+07	2.4502e+07	1.71524e+07
M602T200	199.591000	1-linoleoyl-2-oleoyl-rac-glycerol	1.3979e+07	1.86354e+07	1.86649e+07	1.70931e+07
M335T323	322.854000	Diflufenzopyr	1.8727e+07	1.66964e+07	1.54561e+07	1.69598e+07
M389T398	397.791500	Diacetoxyscirpenol	1.71881e+07	1.53979e+07	1.82222e+07	1.69361e+07
M313T32	32.057650	Carnosol	1.64087e+07	7.0101e+06	2.68726e+07	1.67638e+07
M225T257	256.989500	4-hydroxychalcone	1.42172e+07	1.27358e+07	2.33356e+07	1.67629e+07
M604T55	55.317850	1-stearoyl-2-linoleoyl-sn-glycerol	1.98489e+07	1.57536e+07	1.46315e+07	1.67447e+07
M134T22	22.287100	5-methylbenzotriazole	1.7953e+07	1.49598e+07	1.71297e+07	1.66808e+07
M174T473	473.293000	Reserpic acid	2.16512e+07	1.59448e+07	1.23324e+07	1.66428e+07
M173T412	412.410000	Glutethimide	1.60645e+07	1.58218e+07	1.71833e+07	1.63565e+07
M459T197	197.211500	Fumagillin	1.53118e+07	1.42482e+07	1.87985e+07	1.61195e+07
M488T252	251.673500	Glycocholate	2.70293e+07	1.88954e+07	2.43292e+06	1.61192e+07
M540T209	209.082500	1-o-hexadecyl-2-deoxy-2-thio-s-acetyl-sn-glyceryl-3-phosphorylcholine	1.24308e+07	1.11039e+07	2.43987e+07	1.59778e+07
M280T238	238.430500	Oxamniquine	2.04066e+07	1.68477e+07	1.05613e+07	1.59385e+07
M268T354	353.533000	Isopropalin	1.61285e+07	1.49286e+07	1.66786e+07	1.59119e+07
M160T437	436.850000	2-methylamino-1-(3,4-methylenedioxyphenyl)propan-1-one	2.4496e+07	1.99359e+07	2.89528e+06	1.57757e+07
M227T269	269.310000	Oxyresveratrol	6.01404e+06	4.37806e+06	3.66021e+07	1.56647e+07
M290T394	393.631500	Atropine	1.59723e+07	1.34733e+07	1.75073e+07	1.5651e+07
M478T201	201.194500	Lpe 18:2	2.07115e+07	1.82014e+07	7.86245e+06	1.55918e+07
M373T541	541.173500	15-deoxy-.delta.12,14-prostaglandin j2, 2-glycerol ester	1.37811e+07	1.16623e+07	2.08302e+07	1.54245e+07
M287T437	436.892000	Oxazepam	2.43714e+07	2.13839e+07	475292	1.54102e+07
M153T30	29.998950	N-acetylputrescine	1.11974e+07	1.68244e+07	1.80173e+07	1.53464e+07
M282T293	293.387500	1-methyladenosine	1.32827e+07	4.08051e+06	2.77149e+07	1.5026e+07
M317T282	281.843500	Quercetin 3'-methyl ether	1.38621e+07	1.62248e+07	1.484e+07	1.49756e+07
M188T489	488.712000	L-abrine	1.54705e+07	6.93312e+06	2.21499e+07	1.48511e+07
M172T114	114.348000	3-cyanocoumarin	9.81641e+06	9.4724e+06	2.51724e+07	1.48204e+07
M319T241	241.116000	Coenzyme q2	1.19515e+07	1.0133e+07	2.23765e+07	1.48203e+07
M162T326	326.187500	Carnitine	1.52816e+07	1.51498e+07	1.39701e+07	1.48005e+07
M199T212	212.300500	4-bromoamphetamine	8.45504e+06	1.14668e+07	2.42259e+07	1.47159e+07
M337T418	418.283000	Uncarine e	1.39043e+07	1.35541e+07	1.65223e+07	1.46602e+07
M174T229	228.996000	Quinaldic acid	9.26393e+06	5.46814e+06	2.92004e+07	1.46441e+07
M352T93_2	93.354550	N-3-oxohexadec-11z-enoyl-l-homoserine lactone	1.3156e+07	9.95841e+06	2.05477e+07	1.4554e+07
M165T28	27.815350	(+)-.alpha.-tocopherol	1.28544e+07	1.28952e+07	1.75991e+07	1.44496e+07
M147T47	46.517850	Coumarin	1.09388e+07	1.0853e+07	2.15438e+07	1.44452e+07
M519T304	303.745000	Lsta	1.23336e+07	1.35047e+07	1.71601e+07	1.43328e+07
M292T53	53.253500	L-bunolol	7.17673e+06	2.56235e+07	1.00391e+07	1.42798e+07
M395T357	356.863500	Isoorientin	1.33302e+07	1.03819e+07	1.90446e+07	1.42523e+07
M209T324	324.168500	Genipin	6.52426e+06	5.59532e+06	3.05238e+07	1.42145e+07
M302T388_1	388.164500	Metalaxyl	1.34642e+07	1.40447e+07	1.51226e+07	1.42105e+07
M162T65	64.554450	D-mannosamine	1.10832e+07	1.13044e+07	2.00336e+07	1.41404e+07
M304T380	380.221500	Cocaine	1.27581e+07	1.1353e+07	1.80941e+07	1.40684e+07
M333T270	270.164000	Tosyl-l-lysyl-chloromethane	1.71627e+07	1.47606e+07	9.72055e+06	1.38813e+07
M156T338	337.525500	2-naphthalenol, 1-[(2,4-dimethylphenyl)azo]-	1.42937e+07	1.47854e+07	1.24408e+07	1.384e+07
M307T219	218.904500	Xanthosine	2.5979e+06	1.95822e+06	3.69063e+07	1.38208e+07
M373T282_1	281.984000	Carminic acid	1.30065e+07	1.53005e+07	1.31514e+07	1.38195e+07
M189T354	353.576000	Ne-acetyllysine	1.18088e+07	1.11751e+07	1.81422e+07	1.37087e+07
M246T461	460.522000	Emetine	1.48884e+07	1.51165e+07	1.09501e+07	1.36516e+07
M321T65	64.507500	Mycophenolic acid	1.41522e+07	1.65017e+07	1.01765e+07	1.36101e+07
M222T269	268.881000	Hydrocotarnine	1.16941e+07	9.36285e+06	1.92087e+07	1.34219e+07
M679T153	152.756000	1-palmitoyl-2-lauroyl-sn-glycero-3-phosphorylcholine	1.68932e+07	1.6101e+07	7.09161e+06	1.33619e+07
M203T376_1	376.316000	Metamitron	4.83107e+06	5.39058e+06	2.95561e+07	1.32592e+07
M337T252_1	251.634500	3.alpha.-hydroxy-7-oxo-5.beta.-cholanic acid	1.87913e+07	1.65651e+07	4.18646e+06	1.31809e+07
M264T272	271.624000	5-methyl-2'-deoxycytidine	1.86708e+07	1.64654e+07	4.36201e+06	1.31661e+07
M791T313	313.012000	1-(1,2-dioctanoylphosphatidyl)inositol-3,5-bisphosphate	1.32409e+07	1.29308e+07	1.32705e+07	1.31474e+07
M237T221	221.396500	Triamterene	7.65539e+06	7.15146e+06	2.39142e+07	1.2907e+07
M184T228	228.042000	Phosphorylcholine	1.13754e+07	7.34016e+06	1.94493e+07	1.27216e+07
M524T252	251.634500	1-Stearoyl-sn-glycerol 3-phosphocholine(LPC(18:0))	1.62877e+07	1.29551e+07	8.43985e+06	1.25609e+07
M205T269	269.129000	Levamisole	6.00476e+06	5.27674e+06	2.63759e+07	1.25525e+07
M203T49	48.720250	Vasicinone	1.04589e+07	1.16816e+07	1.50334e+07	1.23913e+07
M110T51	51.458900	2-aminophenol	5.48813e+06	4.47048e+06	2.71702e+07	1.23763e+07
M197T108	108.171000	Indole-3-acetamide	6.65282e+06	6.795e+06	2.36255e+07	1.23578e+07
M120T61	60.529500	2-amino-1-phenylethanol	7.91833e+06	7.54351e+06	2.14679e+07	1.23099e+07
M353T260	259.988000	Fargesin	1.33468e+07	1.02758e+07	1.29204e+07	1.2181e+07
M284T66	65.858750	Stearamide	1.19459e+07	1.16002e+07	1.29885e+07	1.21782e+07
M346T325	324.583000	Triflumizole	1.27114e+07	1.19918e+07	1.17109e+07	1.2138e+07
M426T173	173.261500	Oleoyl-l-carnitine	7.81963e+06	6.07738e+06	2.24389e+07	1.2112e+07
M170T173	172.588000	Chlorzoxazone	1.27122e+07	1.03184e+07	1.30889e+07	1.20398e+07
M503T135	134.984500	Bis(2,2,6,6-tetramethyl-4-piperidyl) sebacate	1.18971e+07	1.14553e+07	1.24286e+07	1.1927e+07
M202T157	156.691000	Ddao	1.02591e+07	1.16978e+07	1.36656e+07	1.18742e+07
M536T195	194.610000	.alpha.-tocopherol nicotinate	9.80153e+06	1.3367e+07	1.23069e+07	1.18252e+07
M351T30_2	30.287450	Bufalin	2.1201e+07	1.20937e+07	2.10406e+06	1.17996e+07
M148T332	331.596000	O-acetyl-l-serine	1.21118e+07	1.23368e+07	1.08146e+07	1.17544e+07
M160T172	172.087000	N-acetyl-dl-valine	4.02691e+06	5.19331e+06	2.49211e+07	1.13804e+07
M348T386	385.889500	Evoxine	1.02738e+07	1.18784e+07	1.18029e+07	1.13184e+07
M340T122	122.270500	Disopyramide	1.58881e+06	614668	3.16526e+07	1.12854e+07
M305T160	160.086000	Diazinon	3.10275e+06	2.10881e+06	2.84879e+07	1.12331e+07
M313T228	228.265500	Fenarimol	1.2416e+07	8.67524e+06	1.24102e+07	1.11672e+07
M416T28	27.628600	Tomatidin	1.47212e+07	1.24154e+07	6.11766e+06	1.10847e+07
M170T36	35.940500	4-hydroxy-l-isoleucine	1.12148e+07	8.6185e+06	1.33933e+07	1.10755e+07
M270T432	431.768500	Mepronil	6.77383e+06	1.99035e+07	6.08142e+06	1.09196e+07
M189T387	386.557000	N-alpha-acetyl-l-lysine	8.71089e+06	2.95754e+06	2.09625e+07	1.0877e+07
M379T261	260.612000	1h-indole-3-carboxamide, n-1-naphthalenyl-1-pentyl-	6.85594e+06	6.41737e+06	1.93453e+07	1.08729e+07
M191T379	379.187000	Cytisine	5.07424e+06	4.70147e+06	2.27956e+07	1.08571e+07
M268T79	78.755500	Sulfisoxazole	5.62221e+06	6.69182e+06	2.02307e+07	1.08482e+07
M154T46	46.417750	Dl-octopamine	1.55218e+07	1.2598e+07	4.33409e+06	1.0818e+07
M260T227	227.038500	Propranolol	8.6469e+06	7.84908e+06	1.58795e+07	1.07918e+07
M328T35	34.616600	D-erythro-sphingosine c-20	8.61243e+06	1.0384e+07	1.32807e+07	1.0759e+07
M290T330	330.135000	Ophthalmate	1.02655e+07	1.09652e+07	1.08672e+07	1.06993e+07
M148T25	24.719000	Albizziin	1.28977e+07	845463	1.816e+07	1.06344e+07
M502T198	197.984000	Alanine conjugated cholic acid	5.7725e+06	5.65476e+06	2.03552e+07	1.05941e+07
M105T190	189.589500	Benzamide	1.23895e+07	1.0783e+07	8.46797e+06	1.05468e+07
M171T352	352.261000	Mevalonic acid	1.2852e+07	5.87725e+06	1.27948e+07	1.0508e+07
M814T191	190.957000	N-nervonoyl-d-erythro-sphingosylphosphorylcholine	8.47659e+06	1.00284e+07	1.29343e+07	1.04798e+07
M511T301	301.146000	Cytidine 5'-diphosphocholine	1.1275e+07	8.49567e+06	1.16419e+07	1.04708e+07
M162T68	67.871300	Quinoline-2,4-diol	1.3073e+07	6.96845e+06	1.13653e+07	1.04689e+07
M223T258	258.129000	Flavone	7.90745e+06	7.67491e+06	1.56974e+07	1.04266e+07
M261T69	69.192200	Purmorphamine	1.09508e+07	9.25213e+06	1.10495e+07	1.04175e+07
M302T433	432.673000	Noroxycodone	1.17192e+07	1.15855e+07	7.89793e+06	1.04008e+07
M487T193	193.121000	Pristimerin	1.3492e+07	1.51061e+07	2.39524e+06	1.03311e+07
M215T68	68.295650	Harmaline	5.41434e+06	4.20664e+06	2.13237e+07	1.03149e+07
M157T710	710.373500	4-hydroxynonenal	9.02332e+06	9.99417e+06	1.18928e+07	1.03034e+07
M139T37	37.047450	Isophorone	1.08861e+07	1.01496e+07	9.79722e+06	1.02777e+07
M151T241	240.875000	4-chlorobutyric acid ethyl ester	7.94009e+06	6.53089e+06	1.63483e+07	1.02731e+07
M253T346	346.235000	(2s)-2-[(1s,2r)-1,2-dihydroxypentyl]-4-methoxy-2,3-dihydropyran-6-one	6.84865e+06	6.15942e+06	1.77896e+07	1.02659e+07
M552T301	300.665000	Hepcinat	9.97384e+06	8.12145e+06	1.26359e+07	1.02437e+07
M146T345	344.882000	1-deoxynojirimycin	9.51566e+06	8.00719e+06	1.31391e+07	1.02207e+07
M666T237	237.071500	1-palmitoyl-2-azelaoylphosphatidylcholine	8.25784e+06	6.93617e+06	1.51286e+07	1.01075e+07
M89T35	35.063100	Isobutyric acid	5.14352e+06	6.89057e+06	1.81205e+07	1.00515e+07
M543T62	61.530700	Puberanidine	1.09762e+07	1.26308e+07	6.30811e+06	9.97173e+06
M173T271	271.479500	2-hydroxyethyl n-octyl sulfide	6.30335e+06	6.74784e+06	1.67652e+07	9.93879e+06
M160T363	362.966500	Cimaterol	1.0895e+07	1.29345e+07	5.9704e+06	9.93328e+06
M302T281_2	281.369000	Nocodazole	1.04615e+07	1.02355e+07	9.01475e+06	9.90391e+06
M393T118	117.875000	Octaethylene glycol	1.03705e+07	1.01537e+07	9.02516e+06	9.84978e+06
M393T183	182.951500	Sesamin	1.2634e+07	1.22657e+07	4.5268e+06	9.80883e+06
M377T60	60.373300	.beta.-estradiol 3-benzoate	7.57046e+06	1.36165e+07	8.1772e+06	9.78805e+06
M264T301	300.862000	Gemcitabine	9.44165e+06	1.03638e+07	9.53217e+06	9.77921e+06
M321T226	225.737500	13,14-dihydro-15-ketotetranorprostaglandin e2	8.97823e+06	1.14772e+07	8.72649e+06	9.7273e+06
M204T490	489.704000	Phe-Ile-Lys	1.32152e+07	7.24457e+06	8.66776e+06	9.70918e+06
M347T51	50.704600	Cortexolone	6.59907e+06	1.47494e+07	7.74506e+06	9.69783e+06
M751T161	160.720000	1-palmitoyl-2-thiopalmitoyl phosphatidylcholine	1.09043e+07	6.48081e+06	1.16785e+07	9.68787e+06
M250T267	267.314000	2-propanone, 1-(3-ethyl-5-methoxy-2(3h)-benzothiazolylidene)-	6.9505e+06	8.32627e+06	1.34761e+07	9.5843e+06
M508T322	322.428000	Bosentan	9.37642e+06	9.95021e+06	9.39768e+06	9.57477e+06
M250T80	80.005700	Lys-Cys	1.18039e+07	5.97741e+06	1.09077e+07	9.56299e+06
M257T452	451.599000	Nandrolone	7.37518e+06	6.05001e+06	1.50629e+07	9.49603e+06
M152T67	66.597950	Acetaminophen	4.42951e+06	4.39035e+06	1.94291e+07	9.41634e+06
M335T437	436.850000	Aflatoxin b1	1.47662e+07	1.30135e+07	355699	9.37849e+06
M289T52	52.180800	2-hydroxyestradiol	5.63362e+06	1.50572e+07	7.30225e+06	9.33101e+06
M222T295	294.709500	7-hydroxy-2-acetylaminofluorene	8.82457e+06	7.8515e+06	1.10359e+07	9.23732e+06
M252T396	396.233500	Muramic acid	6.46828e+06	5.12414e+06	1.59417e+07	9.17804e+06
M166T200	199.872000	Methionine sulfoxide	7.05134e+06	6.34578e+06	1.39164e+07	9.1045e+06
M211T355	355.496000	Pyocyanin	6.94107e+06	7.16117e+06	1.29639e+07	9.02206e+06
M257T167	166.700000	Pterostilbene	6.25129e+06	5.6154e+06	1.49928e+07	8.95317e+06
M489T138	137.502000	Asiatic acid	9.66288e+06	6.36202e+06	1.06661e+07	8.89701e+06
M155T257	256.872000	4-oxo-2-nonenal	4.22202e+06	4.68724e+06	1.76796e+07	8.86296e+06
M409T337	337.160000	Phe-Asp-Lys	8.42806e+06	6.80019e+06	1.11575e+07	8.79524e+06
M316T387	387.228000	Furametpyr	8.1157e+06	8.79473e+06	9.28055e+06	8.73033e+06
M443T33	33.234650	Testosterone decanoate	1.26103e+06	7.90761e+06	1.68298e+07	8.66614e+06
M191T38	38.046850	Dihydralazine	9.51049e+06	9.15491e+06	7.16847e+06	8.61129e+06
M347T325	325.490500	Piperonyl sulfoxide	4.04915e+06	3.87512e+06	1.79004e+07	8.60821e+06
M275T262	261.862000	Sertraline	1.76916e+06	1.29055e+06	2.26208e+07	8.56017e+06
M422T414	413.736000	Cyclosulfamuron	8.65286e+06	7.43098e+06	9.53769e+06	8.54051e+06
M360T434	434.013000	Melibiose	7.51559e+06	1.39007e+07	4.1953e+06	8.5372e+06
M349T374	373.903000	2,3-dinor-8-isoprostaglandin-f2.alpha.	1.34126e+07	6.17734e+06	5.97601e+06	8.52199e+06
M144T300	299.652000	N.epsilon.-methyl-l-lysine	7.3459e+06	6.80932e+06	1.13823e+07	8.51251e+06
M185T297	297.037000	3-hydroxy-3-methylglutaric acid	5.62479e+06	5.73766e+06	1.38778e+07	8.41343e+06
M273T210	210.381500	(-)-catechin	9.71497e+06	7.72686e+06	7.78554e+06	8.40912e+06
M197T322	322.168500	Benthiavalicarb-isopropyl	6.84309e+06	1.1203e+07	7.1045e+06	8.38352e+06
M168T273	273.463000	Pirimicarb-desamido	9.07432e+06	8.90284e+06	7.03125e+06	8.33614e+06
M150T289	288.721000	3-methyladenine	4.48407e+06	3.63357e+06	1.65723e+07	8.22999e+06
M604T150	150.138000	1-stearoyl-2-linoleoyl-sn-glycero-3-phospho-l-serine	9.49041e+06	1.01499e+07	4.98562e+06	8.20866e+06
M311T160	160.431500	Diflubenzuron	1.13284e+07	1.14425e+07	1.67964e+06	8.15018e+06
M385T258_2	258.251000	Rhynchophylline	4.1432e+06	2.76808e+06	1.74658e+07	8.12568e+06
M318T348	347.546000	Prunasin	5.14275e+06	4.85201e+06	1.43054e+07	8.10007e+06
M600T191	190.625000	1,2-dilinoleoylglycerol	7.21613e+06	7.15753e+06	9.92358e+06	8.09908e+06
M127T31	31.328500	Melamine	4.60457e+06	8.22839e+06	1.13338e+07	8.05559e+06
M327T410	409.910500	Clozapine	5.65898e+06	4.62673e+06	1.38081e+07	8.03128e+06
M190T384_1	383.739500	(s)-n-nitrosoanatabine	5.47091e+06	3.93183e+06	1.44894e+07	7.96405e+06
M383T207	206.948000	Ochrephilone	1.571e+06	1.03492e+06	2.12452e+07	7.95036e+06
M137T74	74.025850	Dobutamine	9.04797e+06	8.74962e+06	5.9149e+06	7.90416e+06
M215T201	200.859000	Val-Pro	7.88565e+06	5.65101e+06	1.00733e+07	7.86997e+06
M191T375	375.338500	3-hydroxymandelic acid	5.27468e+06	4.28382e+06	1.39547e+07	7.83774e+06
M189T55	55.358100	Antipyrine	1.08123e+07	9.88417e+06	2.61489e+06	7.77047e+06
M341T192	192.443000	1-stearoyl-rac-glycerol	4.70633e+06	8.22018e+06	1.03639e+07	7.76347e+06
M352T299	299.011000	Lomefloxacin	6.48339e+06	4.24057e+06	1.23453e+07	7.68976e+06
M97T339	338.825000	4-hydroxyhexenal	9.27932e+06	9.05515e+06	4.60604e+06	7.64683e+06
M201T49	49.058600	Harmalol	3.44119e+06	1.79034e+06	1.75209e+07	7.58414e+06
M324T333	333.350500	Tazarotenic acid	6.37111e+06	6.37041e+06	1.00105e+07	7.584e+06
M488T208	207.602500	Calcimycin	8.70239e+06	9.18965e+06	4.80711e+06	7.56638e+06
M319T158	158.026000	Zearalenone	1.6152e+06	1.83654e+06	1.89915e+07	7.48107e+06
M87T383	383.174000	Diacetyl	6.20595e+06	5.69381e+06	1.04185e+07	7.43943e+06
M107T220	220.423000	2-hydroxybenzyl alcohol	6.23281e+06	5.92614e+06	9.84739e+06	7.33544e+06
M253T293	293.102500	N-2-hydroxyethylpiperazine-n-3-propanesulfonic acid	5.25103e+06	4.79926e+06	1.18883e+07	7.31286e+06
M198T330	330.106500	N-acetylhistidine	5.32246e+06	1.09497e+07	5.64732e+06	7.3065e+06
M302T388_2	387.557000	Trp-Pro	5.42522e+06	4.6789e+06	1.17862e+07	7.29679e+06
M240T220	220.462000	Clomazon	8.65113e+06	7.58493e+06	5.56218e+06	7.26608e+06
M209T265	264.925000	L-kynurenine	5.52298e+06	4.47896e+06	1.17497e+07	7.25055e+06
M355T634	634.447000	Vincamine	8.58499e+06	9.61442e+06	3.44517e+06	7.21486e+06
M177T58	57.639000	L-canavanine	9.36849e+06	8.42953e+06	3.82398e+06	7.20733e+06
M246T543	543.051500	Tramadol	6.80361e+06	5.61276e+06	9.00733e+06	7.14123e+06
M347T163	162.650000	Benzeneethanamine, 2,5-dimethoxy-n-[(2-methoxyphenyl)methyl]-4-nitro-	4.71707e+06	4.10722e+06	1.2577e+07	7.13376e+06
M426T238	238.298000	Jervine	1.14464e+07	9.66196e+06	215707	7.10802e+06
M267T283	283.356500	5-methyl-7-methoxyisoflavone	8.14312e+06	8.48216e+06	4.68303e+06	7.10277e+06
M437T103	102.703000	Hc toxin	6.06113e+06	6.12432e+06	8.91209e+06	7.03251e+06
M366T361	361.485500	Senkirkine	5.10063e+06	4.50905e+06	1.1332e+07	6.98055e+06
M429T95	94.729450	Neoruscogenin	7.99129e+06	5.12214e+06	7.66711e+06	6.92684e+06
M449T52	52.180500	Androstan-3-ol-17-one 3-glucuronide	5.28658e+06	8.84361e+06	6.56275e+06	6.89765e+06
M376T324	323.564500	Tiagabine	1.41629e+07	2.82161e+06	3.37887e+06	6.78778e+06
M471T258	258.192000	Luteolin 7-glucoside	4.82837e+06	3.56427e+06	1.16859e+07	6.69286e+06
M363T28	27.614400	3,6,9,12-tetraoxatetracosan-1-ol	5.01443e+06	6.22185e+06	8.58367e+06	6.60665e+06
M80T31_2	31.064650	Pyridine	5.99362e+06	5.13513e+06	8.65503e+06	6.59459e+06
M306T396	396.316000	Zaleplon	8.79269e+06	7.23826e+06	3.73589e+06	6.58895e+06
M198T77	77.011600	N-carboxyethyl-.gamma.-aminobutyric acid	4.5148e+06	4.48879e+06	1.06492e+07	6.55092e+06
M258T354	354.185000	6-methoxyflindersine	3.75648e+06	7.42145e+06	8.45717e+06	6.54503e+06
M317T60	59.552600	Prostaglandin j2	4.38555e+06	4.36682e+06	1.08489e+07	6.53375e+06
M334T356	355.542000	Carpropamid	5.60763e+06	5.31049e+06	8.32441e+06	6.41418e+06
M390T69	69.460100	N-octanoylsphingosine	6.48034e+06	5.91433e+06	6.80107e+06	6.39858e+06
M213T421	421.436000	Harmine	3.67176e+06	9.62499e+06	5.84994e+06	6.38223e+06
M288T206	206.389000	Octanoylcarnitine	5.46892e+06	5.23239e+06	8.40486e+06	6.36872e+06
M407T260	260.042000	Carvedilol	3.65716e+06	3.17563e+06	1.21024e+07	6.31172e+06
M159T126	126.064000	1,5-diaminonaphthalene	5.72237e+06	1.94967e+06	1.11603e+07	6.27745e+06
M179T32	31.684800	Cantharidin	7.40179e+06	7.59992e+06	3.56259e+06	6.1881e+06
M174T418	418.283000	Pyroquilon	6.54382e+06	4.7563e+06	7.18675e+06	6.16229e+06
M435T239	238.848000	Flunisolide	4.41895e+06	4.3849e+06	9.66843e+06	6.15743e+06
M153T91	90.643600	Nudifloramide	5.03688e+06	8.40967e+06	4.71749e+06	6.05468e+06
M191T318	317.998500	Dl-benzylsuccinic acid	6.11281e+06	6.03495e+06	5.98452e+06	6.0441e+06
M176T386	385.815000	N-cyclohexylaniline	5.18182e+06	4.36539e+06	8.51161e+06	6.0196e+06
M214T151	150.893000	Tetradecylamine	6.25141e+06	5.32636e+06	6.40821e+06	5.99533e+06
M341T242	242.469500	Hexadecylacetylglycerol	4.36781e+06	3.91108e+06	9.40812e+06	5.89567e+06
M229T58	58.261300	Empenthrin	2.91176e+06	3.19627e+06	1.15673e+07	5.89179e+06
M351T423	423.050000	11-dehydrothromboxane b2	5.54785e+06	3.97607e+06	8.04109e+06	5.855e+06
M193T255	255.400000	Scopoletin	2.93294e+06	2.5414e+06	1.16797e+07	5.71802e+06
M888T190	189.686000	1-stearoyl-2-arachidonoyl-sn-glycero-3-phospho-(1'-myo-inositol)	5.33304e+06	5.72277e+06	6.09338e+06	5.71639e+06
M115T293	293.139000	N-nitrosopiperidine	3.23529e+06	1.12498e+07	2.4956e+06	5.66021e+06
M178T181	181.340500	4-benzofuranethanamine, 2,3-dihydro-.alpha.-methyl-	5.4515e+06	5.50215e+06	5.91743e+06	5.62369e+06
M302T215	215.441000	Fenhexamid	4.58184e+06	4.33348e+06	7.7356e+06	5.55031e+06
M220T260	260.244000	Trans-zeatin	4.27445e+06	5.81769e+06	6.51469e+06	5.53561e+06
M153T387	387.148500	3,4-dihydroxyacetophenone	4.30521e+06	4.548e+06	7.69169e+06	5.51497e+06
M297T696	695.902000	Disulfiram	4.33406e+06	4.6916e+06	7.45098e+06	5.49221e+06
M199T151_1	150.887000	D-glucuronolactone	4.00468e+06	8.64811e+06	3.78325e+06	5.47868e+06
M319T203_1	203.188000	Myricetin	3.39919e+06	3.75839e+06	9.25405e+06	5.47054e+06
M201T63	63.093200	Tetrahydrozoline	1.92843e+06	1.28024e+06	1.31941e+07	5.46758e+06
M535T521	520.784000	Lappaconitine	5.565e+06	4.13177e+06	6.48512e+06	5.39396e+06
M648T186	185.673500	N-lauroyl-d-erythro-sphingosylphosphorylcholine	5.44223e+06	4.4818e+06	6.23219e+06	5.38541e+06
M410T160	160.058500	Ursodeoxycholic acid	6.22417e+06	5.10558e+06	4.75963e+06	5.36313e+06
M202T94	93.802600	Pantothenic acid	5.68012e+06	3.17195e+06	7.13323e+06	5.32843e+06
M510T209	208.561000	1,2-bis(o-octanoyl)-sn-glycerylphophorylcholine	1.91396e+06	1.44462e+06	1.26084e+07	5.32234e+06
M365T243_2	243.490000	Pyridaben	5.12604e+06	4.94532e+06	5.83056e+06	5.30064e+06
M328T354	354.199000	N-fructosyl phenylalanine	3.9468e+06	5.35444e+06	6.53711e+06	5.27945e+06
M221T224	223.742000	4-ethoxy-6-methoxycoumarin	2.78842e+06	2.3612e+06	1.06011e+07	5.25023e+06
M594T174	173.972000	2-(5-oxovaleryl)phosphatidylcholine	3.36454e+06	2.45452e+06	9.73308e+06	5.18404e+06
M198T489	488.851000	Pirimiphos-ethyl	3.92565e+06	7.12015e+06	4.44513e+06	5.16364e+06
M176T435	435.025000	Tenofovir	4.05526e+06	3.6878e+06	7.59921e+06	5.11409e+06
M379T357	356.839000	Gentiopicroside	5.37393e+06	4.39506e+06	5.54691e+06	5.1053e+06
M357T547_2	547.349000	.beta.-estradiol 17-valerate	5.30016e+06	4.35341e+06	5.63529e+06	5.09629e+06
M321T206	205.674000	Enoxacin	3.52243e+06	3.68879e+06	7.99769e+06	5.06964e+06
M375T117	116.562000	15-ketoprostaglandin f2.alpha.	4.49225e+06	2.27778e+06	8.22766e+06	4.99923e+06
M219T239	239.070000	8-acetyl-7-methoxycoumarin	114186	61634.2	1.47602e+07	4.97869e+06
M454T203	202.561500	1-palmitoyl-2-hydroxy-sn-glycero-3-phosphoethanolamine	4.64508e+06	4.07812e+06	6.13922e+06	4.95414e+06
M202T85	85.191500	Fluoranthene	2.78471e+06	2.267e+06	9.77748e+06	4.94306e+06
M155T294	293.745000	2,6-dimethoxyphenol	4.21556e+06	3.54429e+06	6.87358e+06	4.87781e+06
M108T311	311.216000	3-pyridinecarboxaldehyde	5.09661e+06	5.0777e+06	4.42571e+06	4.86667e+06
M217T271	270.502000	Butyl 4-hydroxybenzoate	4.02359e+06	4.29732e+06	6.24772e+06	4.85621e+06
M736T190	189.771000	Thioetheramidephosphatidylcholine	5.72964e+06	6.33099e+06	2.24961e+06	4.77008e+06
M229T493	492.903000	Teniposide	5.32584e+06	4.94122e+06	4.02981e+06	4.76562e+06
M348T427	426.946500	3'-AMP	4.72494e+06	4.86385e+06	4.67028e+06	4.75302e+06
M346T344	344.487500	Methanone, [1-(5-fluoropentyl)-6-hydroxy-1h-indol-3-yl](2,2,3,3-tetramethylcyclopropyl)-	4.11814e+06	3.78246e+06	6.2984e+06	4.733e+06
M413T51	51.442200	Hecogenin	5.84195e+06	3.52366e+06	4.78626e+06	4.71729e+06
M180T189_1	189.385500	Hippuric acid	6.0405e+06	5.52584e+06	2.34149e+06	4.63594e+06
M177T207_1	206.528000	Ser-Ala	4.27582e+06	6.33784e+06	3.02208e+06	4.54525e+06
M401T299	299.055500	Aloin	5.28255e+06	6.02157e+06	2.31305e+06	4.53905e+06
M261T162	162.357500	Pirimicarb	5.83103e+06	5.42087e+06	2.36446e+06	4.53879e+06
M337T409	409.081000	Uncarine d	3.88301e+06	3.28039e+06	6.35488e+06	4.50609e+06
M344T340	339.601000	6.beta.-naltrexol	3.46684e+06	2.26422e+06	7.71957e+06	4.48354e+06
M114T418	418.273000	cis-4-Hydroxy-D-proline	4.48313e+06	4.43891e+06	4.43164e+06	4.45123e+06
M354T423	423.257000	Chelidonin	4.54144e+06	3.92854e+06	4.83159e+06	4.43386e+06
M188T319_2	318.811000	L-deprenyl	5.38847e+06	1.79127e+06	6.06811e+06	4.41595e+06
M226T14	14.130300	3-bromomethcathinone	5.31827e+06	4.1993e+06	3.71258e+06	4.41005e+06
M240T172	172.048500	2s-amino-4e-pentadecene-1,3r-diol	2.96172e+06	1.99187e+06	8.09139e+06	4.34833e+06
M313T197	197.088000	1-palmitoyl-2-linoleoyl-rac-glycerol	2.82554e+06	4.29648e+06	5.62324e+06	4.24842e+06
M151T65	64.502750	2-adamantanone	5.54536e+06	2.57e+06	4.53577e+06	4.21704e+06
M255T639	638.523000	2'-hydroxy-3-methoxychalcone	5.72106e+06	5.05925e+06	1.75482e+06	4.17837e+06
M359T583	582.877500	Gardenin b	4.63385e+06	4.30066e+06	3.55401e+06	4.16284e+06
M160T298	298.353000	3-dehydrocarnitine	3.46875e+06	3.55693e+06	5.41975e+06	4.14848e+06
M628T34_1	33.626600	1-Stearoyl-2-arachidonoyl-sn-glycerol	4.42282e+06	2.53809e+06	5.48361e+06	4.14818e+06
M408T520	519.939000	3-(4,6-dipyrrolidin-1-yl-1,3,5-triazin-2-yl)-1,2,3,4,5,6-hexahydro-8h-1,5-methanopyrido[1,2-a][1,5]diazocin-8-one, 11-(4,6-dipyrrolidinyl-1,3,5-triazin-2-yl)-7,11-diazatricyclo[7.3.1.0<2,7>]tri deca-2,4-dien-6-one	3.25287e+06	3.32708e+06	5.82899e+06	4.13631e+06
M229T354	353.526000	Isoproturon	1.53251e+06	1.36332e+06	9.51021e+06	4.13535e+06
M105T97	97.445100	Nortriptyline	3.47182e+06	3.27737e+06	5.64209e+06	4.13043e+06
M177T268	268.285000	4(3h)-quinazolinone, 8-hydroxy-2-methyl-	3.58149e+06	2.35044e+06	6.44382e+06	4.12525e+06
M306T433	433.227500	Pirimiphos methyl	5.18129e+06	4.66136e+06	2.39032e+06	4.07765e+06
M306T408	407.757500	Imazamox	3.95994e+06	3.37078e+06	4.77049e+06	4.03374e+06
M286T262	262.370000	Letrozole	5.5304e+06	3.42147e+06	3.03781e+06	3.99656e+06
M228T295	294.621500	Diallate	2.75442e+06	4.99502e+06	4.02756e+06	3.92567e+06
M439T348	347.565000	(2r,3s,4s,5r,6r)-5-[(2s,3r,4r)-3,4-dihydroxy-4-(hydroxymethyl)oxolan-2-yl]oxy-2-(hydroxymethyl)-6-(2-phenylethoxy)oxane-3,4-diol	2.61709e+06	3.17981e+06	5.971e+06	3.92263e+06
M140T376	376.162000	3-amino-2,3-dihydrobenzoic acid	3.29313e+06	5.12392e+06	3.3207e+06	3.91259e+06
M399T397	396.877500	Ethiprole	5.43676e+06	4.34471e+06	1.94851e+06	3.91e+06
M363T354	353.514500	Bisphenol a diglycidyl ether	3.87759e+06	4.41398e+06	3.35417e+06	3.88191e+06
M361T33	32.907700	2-arachidonoylglycerol	4.06964e+06	3.75379e+06	3.50002e+06	3.77448e+06
M333T244	243.676500	Zanamivir	4.23175e+06	3.34516e+06	3.7168e+06	3.76457e+06
M305T33_1	33.224950	Artemisinin	2.88329e+06	2.85876e+06	5.12202e+06	3.62136e+06
M199T94	94.341900	.alpha.-hexylcinnamaldehyde	3.19329e+06	2.19282e+06	5.44889e+06	3.61167e+06
M263T164	164.014000	Pro-phe	438586	313384	1.00636e+07	3.60518e+06
M293T168	168.000000	His-His	594023	740814	9.47405e+06	3.60296e+06
M316T257_1	256.955500	Oxfendazole	3.31749e+06	3.61396e+06	3.85424e+06	3.59523e+06
M306T462	462.183500	Convolvamine	2.89741e+06	2.98494e+06	4.86989e+06	3.58408e+06
M220T328	327.579500	O-succinyl-l-homoserine	3.83692e+06	3.90893e+06	3.00384e+06	3.58323e+06
M208T36	36.103800	2,3-methylenedioxymethcathinone	5.47879e+06	5.00379e+06	258579	3.58038e+06
M152T221	221.236500	N-methyltyramine	3.87039e+06	2.99133e+06	3.82971e+06	3.56381e+06
M170T140	139.696500	3-Methylhistidine	3.12482e+06	3.66108e+06	3.77182e+06	3.51924e+06
M551T53	52.853000	Butanamide, n-[(3s,5s)-1-(1,3-benzodioxol-5-ylmethyl)-5-(1-piperazinylcarbonyl)-3-pyrrolidinyl]-n-[(3-methoxyphenyl)methyl]-3,3-dimethyl-	3.51177e+06	4.73534e+06	2.28242e+06	3.50984e+06
M187T342_2	342.121000	Deoxyvasicinone	2.86232e+06	3.14144e+06	4.50217e+06	3.50198e+06
M205T377	376.991000	Tetradecanedioic acid	2.87935e+06	3.18639e+06	4.41885e+06	3.49486e+06
M227T279	278.626000	Orthosulfamuron	4.161e+06	3.64793e+06	2.66545e+06	3.49146e+06
M154T362	361.644000	Gabapentin	1.09472e+06	821112	8.51933e+06	3.47839e+06
M247T585	585.461000	Dimethylallyl pyrophosphate	3.68811e+06	3.36872e+06	3.33855e+06	3.46512e+06
M382T328	328.029000	Difloxacin	2.18461e+06	2.05275e+06	6.08599e+06	3.44112e+06
M223T29	28.551100	Hexamethylcyclotrisiloxane	3.54508e+06	4.52994e+06	2.05078e+06	3.37526e+06
M465T257	256.764000	4-androsten-17.beta.-ol-3-one glucosiduronate	3.1315e+06	2.82082e+06	4.12809e+06	3.36014e+06
M338T22	22.416900	Linezolid	3.95043e+06	2.6338e+06	3.49389e+06	3.35937e+06
M242T148	147.522000	1-hexadecylamine	4.15099e+06	2.97551e+06	2.7779e+06	3.30147e+06
M254T351	351.412000	Ofurace	2.48741e+06	4.24964e+06	3.14243e+06	3.29316e+06
M267T23	23.411000	4'-methoxy-8-methylflavone	786634	558186	8.51809e+06	3.28764e+06
M356T185	185.241000	7(z),10(z),13(z),16(z),19(z)-n-(2-hydroxyethyl)docosapentaenamide	4.90352e+06	4.19971e+06	685021	3.26275e+06
M543T257	257.390000	Melezitose	2.773e+06	2.09994e+06	4.88391e+06	3.25228e+06
M419T48	48.352850	Nimodipine	4.43843e+06	3.88213e+06	1.39989e+06	3.24015e+06
M414T174	173.942000	Solasodine	2.78696e+06	1.97792e+06	4.8555e+06	3.20679e+06
M197T428	428.171000	3-methylphosphinicopropionic acid	3.12666e+06	2.92895e+06	3.15889e+06	3.0715e+06
M343T172	172.010000	Lauramidopropylbetaine	2.25854e+06	1.47846e+06	5.44845e+06	3.06182e+06
M340T62	62.113800	Docosanamide	2.98027e+06	3.33227e+06	2.83385e+06	3.0488e+06
M424T175	174.605500	Linoleoylcarnitine	1.9353e+06	2.10975e+06	5.02048e+06	3.02184e+06
M314T198	197.780500	1-methyl-2-undecylquinolin-4-one	2.55209e+06	2.02137e+06	4.45354e+06	3.009e+06
M162T204	204.074000	N-methyl-l-glutamic acid	3.82236e+06	3.4967e+06	1.19268e+06	2.83725e+06
M364T346	345.593000	Trichlamide	1.30296e+06	824655	6.37151e+06	2.83304e+06
M150T166	166.326000	Triethanolamine	2.43837e+06	3.05187e+06	2.89172e+06	2.79399e+06
M265T207	207.016500	Alpha-N-Phenylacetyl-L-glutamine	823451	605408	6.95198e+06	2.79361e+06
M445T199	199.205000	Mitoxantrone	2.05539e+06	2.09627e+06	4.22329e+06	2.79165e+06
M354T537	536.668500	Protopine	2.37635e+06	2.36363e+06	3.62925e+06	2.78974e+06
M319T252	251.712000	15-oxo-5z,8z,11z,13e-eicosatetraenoic acid	4.07817e+06	3.46355e+06	702151	2.74796e+06
M242T353	352.855500	Prometryne	1.70116e+06	2.24949e+06	4.28486e+06	2.74517e+06
M455T209	209.424000	2'-deoxycytidine	3.72828e+06	2.70024e+06	1.70447e+06	2.711e+06
M265T376	376.373000	Thiamine	763636	597486	6.72785e+06	2.69632e+06
M176T261	260.766500	4-(trifluoromethyl)benzylamine	2.04501e+06	2.15103e+06	3.51243e+06	2.56949e+06
M397T114	113.857000	Diosgenin	1.25964e+06	1.10032e+06	5.322e+06	2.56065e+06
M494T394	393.843000	Pemetrexed	2.61555e+06	2.74653e+06	2.22827e+06	2.53012e+06
M169T202	201.915500	Pyridoxamine	2.84899e+06	2.29296e+06	2.43426e+06	2.5254e+06
M385T25	24.866200	6h-dibenzo[b,d]pyran, 3-(1,1-dimethylheptyl)-6a,7,10,10a-tetrahydro-1-methoxy-6,6,9-trimethyl-, (6ar,10ar)-	1.96839e+06	3.83557e+06	1.77124e+06	2.52507e+06
M336T36	35.833650	Senecionine	2.42757e+06	2.5718e+06	2.56079e+06	2.52005e+06
M187T437	437.317000	2-deoxy-d-glucose	3.12769e+06	2.84645e+06	1.57382e+06	2.51599e+06
M393T437	436.511000	Digalacturonic acid	3.48874e+06	3.28605e+06	722378	2.49906e+06
M497T337	337.103000	Acetamide, 2-[4-[(5,6-diphenyl-2-pyrazinyl)(1-methylethyl)amino]butoxy]-n-(methylsulfonyl)-	2.35163e+06	2.16465e+06	2.93344e+06	2.48324e+06
M483T252	251.635000	Octapropylene glycol	3.72476e+06	3.25952e+06	426521	2.47027e+06
M602T252	251.712000	Montelukast sulfoxide	3.44728e+06	3.39354e+06	561194	2.46734e+06
M639T301	300.766500	Fenamifos sulfoxide	2.14983e+06	2.71907e+06	2.37412e+06	2.41434e+06
M485T268	267.541500	Oxazepam glucuronide	1.92697e+06	1.68326e+06	3.52033e+06	2.37685e+06
M486T352	352.199000	2-butenamide, n-[4-[(3-chloro-4-fluorophenyl)amino]-7-[[(3s)-tetrahydro-3-furanyl]oxy]-6-quinazolinyl]-4-(dimethylamino)-	2.49116e+06	2.74843e+06	1.73751e+06	2.3257e+06
M421T397	397.118000	D-myo-inositol-1,4,5-triphosphate	3.3606e+06	2.55478e+06	1.0151e+06	2.31016e+06
M529T29	28.547050	Oxymatrine	2.12445e+06	2.00741e+06	2.78149e+06	2.30445e+06
M430T274	273.661500	Sipeimine	2.43239e+06	2.24053e+06	2.14518e+06	2.2727e+06
M186T343	343.075000	Ecgonine	2.60267e+06	1.45946e+06	2.74564e+06	2.26926e+06
M347T339	339.186000	Acetohexamide	1.56169e+06	1.39899e+06	3.71974e+06	2.22681e+06
M198T437	436.511000	P-aminoazobenzene	2.27429e+06	2.21688e+06	2.15009e+06	2.21376e+06
M547T337	337.106000	Arginine conjugated cholic acid	1.92117e+06	2.17744e+06	2.52226e+06	2.20696e+06
M94T266	265.594500	Aniline	1.3663e+06	1.79196e+06	3.3886e+06	2.18229e+06
M369T555	555.455000	Perindopril	1.79011e+06	1.63901e+06	2.86362e+06	2.09758e+06
M184T270	270.092000	N,N-dimethylhistidine	1.78895e+06	1.82439e+06	2.49516e+06	2.03617e+06
M244T22	22.202950	Pyridazine, 3-[4-(2-chloro-5-fluorophenoxy)-1-piperidinyl]-6-(5-methyl-1,3,4-oxadiazol-2-yl)-	1.87786e+06	1.97834e+06	2.21426e+06	2.02349e+06
M321T208_2	207.602500	Leukotriene b3	2.34137e+06	2.14554e+06	1.5323e+06	2.0064e+06
M322T322	322.162000	Octanediamide, n1-(2-aminophenyl)-n8-phenyl-	1.6253e+06	728856	3.49992e+06	1.95136e+06
M618T27	27.121000	1-oleoyl-2-palmitoyl-rac-glycerol	1.1839e+06	781161	3.82892e+06	1.93133e+06
M168T269	268.816000	2,4-diamino-6-nitrotoluene	1.17268e+06	920739	3.69968e+06	1.93103e+06
M444T265	265.379500	Psychosine	1.95839e+06	1.83794e+06	1.9838e+06	1.92671e+06
M505T257	256.989500	Phenytoin	1.48687e+06	1.38678e+06	2.8899e+06	1.92118e+06
M279T293	292.857000	Benfuresate	2.9974e+06	1.59669e+06	1.11425e+06	1.90278e+06
M375T354	354.172000	4-methylumbelliferyl .beta.-d-glucuronide	1.73321e+06	2.81254e+06	1.14012e+06	1.89529e+06
M221T35	35.489400	Prilocaine	533906	521304	4.57704e+06	1.87742e+06
M331T326	325.818000	8-(3-methoxy-2-(methoxycarbonyl)phenyl)octanoic acid	2.49894e+06	1.50732e+06	1.46969e+06	1.82532e+06
M152T174	174.282500	Dl-pyroglutamic acid	1.3669e+06	1.34158e+06	2.66219e+06	1.79022e+06
M316T194	194.053000	Decanoyl-l-carnitine	1.66251e+06	2.88609e+06	694723	1.74777e+06
M136T91	90.914500	5-aminosalicylic acid	1.96441e+06	1.85444e+06	1.39981e+06	1.73955e+06
M457T630	629.500000	Betulinic acid	1.42664e+06	2.61757e+06	1.15031e+06	1.73151e+06
M487T23	22.787800	Pygenic acid c	2.12737e+06	1.25017e+06	1.79262e+06	1.72338e+06
M531T27	26.999800	Didodecyl 3,3'-thiodipropionate oxide	1.98825e+06	1.81937e+06	1.32613e+06	1.71125e+06
M225T108	107.691500	2-amino-1-methyl-6-phenylimidazo[4,5-b]pyridine (phip)	1.75662e+06	1.52131e+06	1.84631e+06	1.70808e+06
M379T163	163.307000	1h-indole-3-carboxamide, n-2-naphthalenyl-1-pentyl-	1.68983e+06	1.52083e+06	1.87431e+06	1.69499e+06
M313T341	341.126000	1-piperidinepropanenitrile, 4-methyl-3-(methyl-7h-pyrrolo[2,3-d]pyrimidin-4-ylamino)-.beta.-oxo-, (3r,4r)-	1.96626e+06	589265	2.52053e+06	1.69202e+06
M286T216	216.278000	Pentazocine	1.81219e+06	1.38007e+06	1.84814e+06	1.68013e+06
M233T20	19.542400	Azaconazole	1.99361e+06	2.01969e+06	1.01103e+06	1.67478e+06
M347T297	296.944500	3',5'-dimethoxy-3,5,7,4'-tetrahydroxyflavone	885167	920543	3.07982e+06	1.62851e+06
M337T643	642.740000	Arg-Tyr	1.34622e+06	2.40416e+06	1.07677e+06	1.60905e+06
M188T202_1	201.633500	DL-tryptophan	1.72644e+06	1.37993e+06	1.67951e+06	1.59529e+06
M297T23	23.411000	7,8-dehydropregnenolone	1.70729e+06	1.53274e+06	1.53634e+06	1.59212e+06
M227T252_1	251.634000	Indalone	1.91228e+06	1.81116e+06	1.04044e+06	1.58796e+06
M503T337	336.868000	Propanoic acid, 2-[[4-[2-[[(cyclohexylamino)carbonyl](4-cyclohexylbutyl)amino]ethyl]phenyl]thio]-2-methyl-	1.45683e+06	1.55918e+06	1.72455e+06	1.58019e+06
M142T34	33.928500	Tropine	2.0965e+06	776203	1.832e+06	1.56823e+06
M423T340	339.536000	Benzamide, 2-chloro-n-[4-chloro-3-(2-pyridinyl)phenyl]-4-(methylsulfonyl)-	569421	702475	3.40951e+06	1.56047e+06
M200T316	316.169000	Methanone, (1-butyl-1h-indol-3-yl)(4-methoxy-1-naphthalenyl)-	1.59179e+06	1.68084e+06	1.35803e+06	1.54355e+06
M441T261	261.030000	Ginkgolide c	151802	100815	4.31131e+06	1.52131e+06
M485T337	337.492000	Cyasterone	1.98378e+06	1.43116e+06	1.02612e+06	1.48036e+06
M255T20	19.735600	Pimonidazole	1.58641e+06	1.35907e+06	1.47046e+06	1.47198e+06
M519T526	525.664500	2-heptyl-4-hydroxyquinoline n-oxide	1.48276e+06	1.12602e+06	1.80075e+06	1.46984e+06
M299T54	53.782400	3-oxostearic acid	1.20488e+06	1.19693e+06	1.93374e+06	1.44518e+06
M265T411	411.003000	13a-hydroxylupanin	1.01304e+06	791900	2.45291e+06	1.41928e+06
M226T418_2	418.414000	Acyclovir	1.71218e+06	1.59189e+06	924135	1.4094e+06
M429T23	22.968800	17.beta.-nandrolone decanoate	1.32919e+06	1.46111e+06	1.41325e+06	1.40118e+06
M151T17	16.590800	Menthofuran	1.41121e+06	1.3474e+06	1.38151e+06	1.38004e+06
M484T250	249.503500	Perifosine	1.17072e+06	969276	1.96719e+06	1.36906e+06
M302T199	199.133500	Trihexyphenidyl	1.39447e+06	1.55248e+06	1.14702e+06	1.36466e+06
M500T212_2	211.692000	Taurodeoxycholic acid	2.50953e+06	766043	748604	1.34139e+06
M440T207	206.738000	1-lauroyl-2-hydroxy-sn-glycero-3-phosphocholine	1.42307e+06	1.43667e+06	1.14503e+06	1.33492e+06
M494T179	178.536000	Tiamulin	985459	908903	1.97502e+06	1.28979e+06
M220T362	361.987500	Ser-Asn	285740	255425	3.22416e+06	1.25511e+06
M880T29_2	29.328800	1-palmitoyl-2-oleoyl-3-linoleoyl-rac-glycerol	1.23305e+06	1.2298e+06	1.28982e+06	1.25089e+06
M96T25_1	24.705900	2(1h)-pyridinone	1.14238e+06	1.23704e+06	1.18251e+06	1.18731e+06
M204T34	34.357800	Ramelteon	648974	1.24821e+06	1.61837e+06	1.17185e+06
M300T204	204.453000	Nylidrin	973098	808997	1.72394e+06	1.16868e+06
M271T434	433.915000	Estra-1,3,5(10),7-tetraene-3,17.beta.-diol	944849	1.00447e+06	1.45727e+06	1.13553e+06
M408T278	278.128000	Sitagliptin	849576	1.00384e+06	1.44204e+06	1.09848e+06
M568T433	433.353000	1h-indole-5-sulfonamide, n-(3-chlorophenyl)-3-[[3,5-dimethyl-4-[(4-methyl-1-piperazinyl)carbonyl]-1h-pyrrol-2-yl]methylene]-2,3-dihydro-n-methyl-2-oxo-, (3z)-	1.17913e+06	924834	1.18804e+06	1.09734e+06
M148T297	297.375000	D-Glutamic acid	779116	643060	1.81934e+06	1.08051e+06
M121T191	190.612000	4-imidazoleacrylic acid	1.4671e+06	1.35557e+06	417034	1.0799e+06
M265T222	222.219000	Phenylacetyl-l-glutamine	582890	721263	1.85787e+06	1.05401e+06
M304T484	483.520000	Arg-glu	584840	769773	1.77924e+06	1.04462e+06
M531T14	14.027600	D-.alpha.-tocopherol succinate	1.06406e+06	1.00189e+06	978121	1.01469e+06
M323T387	386.661500	D-myo-inositol-1,3-diphosphate	98088.9	887640	1.98861e+06	991445
M254T22_2	21.614350	Irgarol	903248	989848	1.04457e+06	979222
M473T24	23.653100	Maslinic acid	996673	845775	952284	931578
M561T337_2	336.917000	Desferrioxamine	846137	875503	1.07254e+06	931394
M236T332	332.005000	1-(benzo[d][1,3]dioxol-4-yl)-2-(methylamino)pentan-1-one	918518	616647	1.19392e+06	909695
M213T376	375.673000	Chromone-3-carboxylic acid	538217	653947	1.52702e+06	906395
M501T682	681.675000	Sclareolide	868842	989994	838297	899044
M402T294	294.048500	Myriocin	724866	593433	1.30475e+06	874350
M376T100	99.982350	Docosatetraenoyl ethanolamide	563428	678682	1.10781e+06	783307
M560T252	251.634500	2,3,9,10,11,12-hexahydro-10s-hydroxy-9-methyl-1-oxo-9r,12s-epoxy-1h-diindolo[1,2,3-fg:3',2',1'-kl]pyrrolo[3,4-i][1,6]benzodiazocine-10-carboxylic acid, hexyl ester	1.13972e+06	1.01017e+06	94376.7	748088
M295T189	189.003000	(1e,4e)-1,5-bis(4-methoxyphenyl)penta-1,4-dien-3-one	897787	987072	107158	664006
M445T200	200.452000	Bufotalin	731944	514452	670054	638817
M399T716	716.150000	Sarsasapogenin	749255	309184	703544	587328
M403T228	227.668000	Pyrazoxyfen	437892	421095	770440	543142
M346T267_1	267.382000	Cyclic gmp	462721	424787	490273	459260
M578T56	55.889800	1-palmitoyl-2-oleoyl-sn-glycerol	320514	475396	571251	455720
M448T171	171.464000	3-[(cholamidopropyl)dimethylammonio]-1-propanesulfonate	153333	263542	805329	407401
M312T201	201.295000	Trilostane	532416	203232	285696	340448
M610T249	248.554500	1-palmitoyl-2-glutaryl phosphatidylcholine	248402	266317	299635	271452
M720T235	235.102000	1-palmitoyl-2-(4-ketododec-3-enedioyl)phosphatidylcholine	78260.6	92264.1	450399	206974
M405T403	402.580000	hydrocortisone 21-acetate	298372	129915	117403	181897
M435T114	114.128000	Caulophyllogenin	53855.9	89528.7	377167	173517
